# Supplementary material for: MFAP2 promotes metastasis and drug resistance by regulating epithelial-to-mesenchymal transition through EGFR signaling pathway in colorectal cancer cells
Source: Genes Dis. 2025 Aug 12;13(3):101800. doi: 10.1016/j.gendis.2025.101800 (PMC12914112; doi:10.1016/j.gendis.2025.101800)
Supplement: Multimedia component 1 [file mmc1.xlsx]

## Sheet: TableS1
Table S1 Sequences of MFAP2-sh-RNA
Name	Sequence
MFAP2-shRNA-1	F：5’-CCGG GTACGTCATTAACAAGGAGAT CTCGAG ATCTCCTTGTTAATGACGTAC TTTTTG-3’
	R：5’-AATT CAAAAA GTACGTCATTAACAAGGAGAT CTCGAG ATCTCCTTGTTAATGACGTAC -3’
MFAP2-shRNA-2	F:5’-CCGG CCGTGTGTACGTCATTAACAA CTCGAG TTGTTAATGACGTACACACGG TTTTTG-3’
	R:5’-AATT CAAAAA CCGTGTGTACGTCATTAACAA CTCGAG TTGTTAATGACGTACACACGG -3’
MFAP2-shRNA-3	F:5’-CCGG GACAACCCAGACTACTATGAT CTCGAG ATCATAGTAGTCTGGGTTGTC TTTTTG-3’
	R:5’-AATT CAAAAA GACAACCCAGACTACTATGAT CTCGAG ATCATAGTAGTCTGGGTTGTC -3’
MFAP2-shRNA-4	F:5’-CCGG CAAACAGTGTCTCAACGAGGT CTCGAG ACCTCGTTGAGACACTGTTTG TTTTTG-3’
	R:5’-AATT CAAAAA CAAACAGTGTCTCAACGAGGT CTCGAG ACCTCGTTGAGACACTGTTTG -3’

## Sheet: TableS2
Table S2 Differential genes from transcriptomic analysis
Gene_id	Gene name	FC(s/c)	Log2FC(s/c)	Pvalue	Padjust	Significant	Regulate	sh-MFAP2_1	sh-MFAP2_2	sh-MFAP2_3	sh-Ctrl_1	sh-Ctrl_2	sh-Ctrl_3
ENSG00000070669	ASNS	4.79788	2.2624	0	0	yes	up	194.83	209.28	193.56	41.63	41.79	43.1
ENSG00000059804	SLC2A3	0.102035	-3.29286	0	0	yes	down	4.8	4.61	4.08	39.78	35.5	38.58
ENSG00000108932	SLC16A6	8.73467	3.12675	0	0	yes	up	28.15	30.53	28.9	3.22	3.03	3.23
ENSG00000076706	MCAM	0.145979	-2.77617	0	0	yes	down	8.02	9.96	7.15	64.22	58.06	58.46
ENSG00000092820	EZR	0.419036	-1.25485	0	0	yes	down	559.14	575.88	563.02	1281.81	1268.2	1243.95
ENSG00000104419	NDRG1	3.75628	1.90931	0	0	yes	up	185.58	165.41	184.58	50.24	40.3	43.52
ENSG00000067141	NEO1	8.92766	3.15828	0	0	yes	up	21.62	22.13	20.25	4.06	1.95	2.74
ENSG00000103888	CEMIP	18.72	4.22651	0	0	yes	up	48.61	45.41	43.39	2.41	2.9	1.92
ENSG00000105810	CDK6	0.190612	-2.39129	0	0	yes	down	5.41	5.64	5.21	27.22	27.74	25.13
ENSG00000138772	ANXA3	0.299888	-1.7375	0	0	yes	down	140.43	154.4	150.78	449.53	465.26	449.39
ENSG00000079215	SLC1A3	0.229983	-2.1204	0	0	yes	down	17.43	19.21	15.93	70.47	61.77	63.79
ENSG00000135074	ADAM19	5.01691	2.3268	0	0	yes	up	104.96	104.75	103.65	21.01	19.77	19.31
ENSG00000111799	COL12A1	0.268064	-1.89935	0	0	yes	down	19.8	20.95	20.91	71.04	74.28	65.26
ENSG00000137312	FLOT1	3.86965	1.9522	0	0	yes	up	206.61	199.5	196.8	53.04	48.17	49.81
ENSG00000090861	AARS1	2.27287	1.18452	0	0	yes	up	183.34	192.7	188.28	77.9	71.37	76.1
ENSG00000101384	JAG1	4.19689	2.06932	0	0	yes	up	33.5	33.15	31.37	7.81	6.97	7.42
ENSG00000136542	GALNT5	0.148828	-2.74828	0	0	yes	down	1.89	2.39	1.69	14.02	12.29	12.48
ENSG00000164292	RHOBTB3	0.384329	-1.37959	0	0	yes	down	44.69	43.07	41.52	104.21	101.12	97.91
ENSG00000169035	KLK7	5.15754	2.36668	0	0	yes	up	88.07	93.85	92.74	18.9	20.62	15.94
ENSG00000177707	NECTIN3	0.252829	-1.98377	0	0	yes	down	7.85	7.89	9.63	35.21	34.1	33.65
ENSG00000019186	CYP24A1	0.0579507	-4.10903	0	0	yes	down	1.95	3.02	2.93	35.51	34.97	33.49
ENSG00000132470	ITGB4	2.40761	1.2676	0	0	yes	up	253.29	240.87	255.26	98.15	88.6	90.63
ENSG00000117525	F3	0.173469	-2.52725	0	0	yes	down	18.33	21	17.62	106.31	94.83	103.72
ENSG00000128591	FLNC	0.267423	-1.90281	0	0	yes	down	13.37	12.71	13.05	48.06	45.21	42.79
ENSG00000128510	CPA4	0.247411	-2.01502	0	0	yes	down	29.2	35.49	34.13	113.78	124.86	140.83
ENSG00000011007	ELOA	0.279929	-1.83687	1.11151e-300	9.46718e-298	yes	down	9.27	9.47	9.19	31.64	30.66	30.25
ENSG00000150938	CRIM1	0.23447	-2.09252	6.14394e-299	5.04615e-296	yes	down	7.25	9.13	7.01	29.24	32.54	26.98
ENSG00000076067	RBMS2	0.406334	-1.29926	1.47416e-297	1.16901e-294	yes	down	24.51	23.14	22.46	51.94	51.67	51.71
ENSG00000075213	SEMA3A	3.70892	1.891	8.19132e-289	6.27919e-286	yes	up	28.18	31.52	36.53	7.94	10.07	6.95
ENSG00000167755	KLK6	3.54224	1.82466	2.01697e-283	1.49627e-280	yes	up	136.38	132.41	135.2	37.65	35.67	34.02
ENSG00000092621	PHGDH	2.42692	1.27913	1.1655e-270	8.37593e-268	yes	up	221.26	231.79	230.82	88.31	95.05	86.95
ENSG00000151012	SLC7A11	2.88686	1.5295	1.3657e-267	9.51725e-265	yes	up	21.81	23.19	22.12	7.14	7.57	7.04
ENSG00000187726	DNAJB13	58.0146	5.85834	2.68302e-267	1.81475e-264	yes	up	29.46	31.94	32.72	0.2	0.21	0.2
ENSG00000124766	SOX4	2.78526	1.47781	5.34547e-264	3.51228e-261	yes	up	109.9	100.88	93.78	33.77	34.32	34.89
ENSG00000119326	CTNNAL1	0.427432	-1.22623	1.19648e-244	7.24094e-242	yes	down	64.86	66.8	64.56	146.97	149.1	147.53
ENSG00000020577	SAMD4A	0.207996	-2.26537	2.22797e-236	1.28092e-233	yes	down	3.96	4.86	4.84	21	17.47	19.15
ENSG00000130513	GDF15	2.73703	1.45261	2.20352e-230	1.23596e-227	yes	up	230.77	243.93	232.16	82.39	75.21	84.76
ENSG00000151748	SAV1	0.287076	-1.80049	2.42746e-229	1.32915e-226	yes	down	19.08	22.66	19.83	65.48	58.77	62.5
ENSG00000148671	ADIRF	3.09863	1.63163	6.15624e-227	3.29244e-224	yes	up	533.95	521.65	481.35	141.03	198.49	155.85
ENSG00000167601	AXL	0.282722	-1.82254	8.79095e-224	4.59467e-221	yes	down	9	10.72	10.25	35.2	32.84	32.09
ENSG00000129422	MTUS1	0.433065	-1.20734	1.72493e-221	8.81516e-219	yes	down	25.48	28.35	27.69	59	61.36	57.09
ENSG00000166949	SMAD3	0.439566	-1.18585	2.86851e-217	1.43407e-214	yes	down	27.23	25.99	24.11	49.92	48.81	50.09
ENSG00000173334	TRIB1	2.03101	1.0222	1.07908e-209	5.16993e-207	yes	up	120.11	127.53	127.12	54.28	57.93	54.82
ENSG00000184292	TACSTD2	0.129391	-2.95019	1.27391e-209	5.9369e-207	yes	down	5.44	5.63	4.59	36.85	37.19	39.29
ENSG00000134531	EMP1	0.331202	-1.59422	1.2908e-209	5.9369e-207	yes	down	16.43	10.14	13.89	35.05	38.81	39.79
ENSG00000163110	PDLIM5	0.411619	-1.28062	2.55873e-209	1.15378e-206	yes	down	28.95	33.48	30.22	64.59	64.96	58.14
ENSG00000109321	AREG	0.46456	-1.10606	9.23681e-204	4.08498e-201	yes	down	168.19	184.28	183.78	367.56	357.28	358.82
ENSG00000137801	THBS1	0.206294	-2.27723	1.07669e-202	4.67181e-200	yes	down	2.31	2.75	3.72	14.12	10.73	12.56
ENSG00000139318	DUSP6	2.08049	1.05692	4.73545e-199	1.98002e-196	yes	up	255.36	268.23	264.5	118.86	113.4	106.95
ENSG00000182963	GJC1	0.316941	-1.65771	2.97926e-198	1.22346e-195	yes	down	9.74	8.56	8.86	27.22	25.68	26.01
ENSG00000120875	DUSP4	2.15587	1.10827	2.10585e-195	8.49617e-193	yes	up	48.51	51.63	48.93	21.82	21.63	21.45
ENSG00000115738	ID2	0.26422	-1.92019	6.08e-195	2.41072e-192	yes	down	41.94	32.93	40.28	116.91	126.34	128.86
ENSG00000103044	HAS3	2.32777	1.21895	7.14544e-193	2.78515e-190	yes	up	57.73	62.5	58.34	25.94	22.97	24.13
ENSG00000150867	PIP4K2A	0.324749	-1.6226	7.51799e-193	2.88152e-190	yes	down	15.68	14.75	18.36	61.61	50.6	47.64
ENSG00000113657	DPYSL3	4.66967	2.22332	1.48498e-192	5.59839e-190	yes	up	16.3	17.78	15.49	3.21	3.46	3.24
ENSG00000205336	ADGRG1	3.018	1.59359	3.25879e-192	1.20875e-189	yes	up	49.22	47.47	43.85	13.69	13.59	16.53
ENSG00000108244	KRT23	3.16373	1.66163	5.59022e-192	2.04061e-189	yes	up	79.6	83.96	78.05	22.38	23.71	20.54
ENSG00000023839	ABCC2	3.208	1.68167	6.20578e-189	2.22991e-186	yes	up	31.53	27.3	30.7	7.38	9.68	8.68
ENSG00000130508	PXDN	207.365	7.69603	1.59439e-187	5.55548e-185	yes	up	21.69	21.83	21.09	0.4	0.05	0.31
ENSG00000196154	S100A4	2.50075	1.32236	1.65829e-183	5.69189e-181	yes	up	723.87	714.02	772.31	278.43	302.37	267.13
ENSG00000185567	AHNAK2	2.18821	1.12975	4.84841e-180	1.61593e-177	yes	up	31.3	34.7	31.24	14.4	14.89	13.81
ENSG00000137501	SYTL2	5.1538	2.36564	7.75703e-180	2.54841e-177	yes	up	24.78	28.7	24.86	5.04	4.86	4.38
ENSG00000100889	PCK2	3.54834	1.82715	3.58736e-177	1.16195e-174	yes	up	53.59	52.61	50.52	15.31	13.43	12.32
ENSG00000142871	CCN1	0.236198	-2.08193	1.01155e-175	3.18666e-173	yes	down	8.69	9.31	8.85	36.53	34.7	33.46
ENSG00000244509	APOBEC3C	2.28672	1.19328	1.96685e-173	5.87425e-171	yes	up	82.38	85.92	86.94	33.79	35.13	34.77
ENSG00000167552	TUBA1A	2.72748	1.44757	3.87387e-172	1.14215e-169	yes	up	117.03	131.16	119.35	43.74	43.41	38.4
ENSG00000165556	CDX2	4.67673	2.2255	7.74625e-172	2.25494e-169	yes	up	34.18	31.84	38.44	6.04	7.42	6.8
ENSG00000109452	INPP4B	0.345172	-1.53461	1.01351e-171	2.91345e-169	yes	down	8.43	8.79	7.26	26.91	25.99	26.65
ENSG00000136824	SMC2	0.385908	-1.37367	3.9154e-170	1.11163e-167	yes	down	9.53	10.46	9.16	23.16	25.17	22.65
ENSG00000144848	ATG3	0.397434	-1.33121	2.00328e-168	5.48444e-166	yes	down	40.56	38.98	41.58	99.5	92.91	96.71
ENSG00000198959	TGM2	0.245567	-2.02581	6.0347e-168	1.63271e-165	yes	down	5.32	5.92	4.79	20.13	18.35	16.76
ENSG00000007062	PROM1	11.8991	3.57278	7.31145e-168	1.95513e-165	yes	up	14.61	14.62	14.47	1.03	1.3	0.95
ENSG00000153292	ADGRF1	0.391462	-1.35306	7.86521e-167	2.07904e-164	yes	down	18.33	19.13	18.18	52.99	44.5	50.79
ENSG00000144821	MYH15	3.50481	1.80934	1.31083e-166	3.42558e-164	yes	up	11.73	12.2	12.65	2.86	3.79	3.37
ENSG00000165025	SYK	18.0437	4.17342	3.37587e-165	8.72301e-163	yes	up	9.62	10.15	9.72	0.33	0.64	0.56
ENSG00000172009	THOP1	0.496876	-1.00904	8.96323e-164	2.26514e-161	yes	down	72.27	77.65	66.19	151.46	130.08	127.68
ENSG00000212724	KRTAP2-3	0.337922	-1.56524	1.3066e-159	3.12998e-157	yes	down	22.61	27.76	21.98	68.19	67.32	68.51
ENSG00000238178		0.347692	-1.52412	1.9227e-153	4.55838e-151	yes	down	10.11	7.57	6.51	22.94	20.89	22.93
ENSG00000135318	NT5E	0.456877	-1.13012	1.53187e-149	3.55843e-147	yes	down	30.18	33.28	35.96	73.97	74.57	68.16
ENSG00000115963	RND3	0.241081	-2.05241	6.74946e-147	1.52174e-144	yes	down	6.23	6.62	6.28	24	26.7	23.36
ENSG00000159216	RUNX1	0.41149	-1.28107	1.71363e-146	3.82605e-144	yes	down	10.05	10.2	11.37	26.51	26.2	23.78
ENSG00000159399	HK2	0.401835	-1.31532	1.17906e-145	2.58237e-143	yes	down	9.32	9.71	8.61	23.23	21.32	21.08
ENSG00000114019	AMOTL2	0.492072	-1.02306	1.19263e-137	2.44884e-135	yes	down	22.48	21.28	22.35	38.87	42.1	42.76
ENSG00000242265	PEG10	0.307004	-1.70367	1.057e-135	2.11373e-133	yes	down	6.86	6.46	6.69	18.75	19.99	22.37
ENSG00000145220	LYAR	0.440714	-1.18208	2.50677e-135	4.96966e-133	yes	down	43.81	47.05	46.4	99.08	97.86	96.86
ENSG00000189334	S100A14	2.40414	1.26552	4.3044e-133	8.11379e-131	yes	up	150.54	154.51	149.66	59.4	59.3	61.22
ENSG00000164674	SYTL3	0.480038	-1.05878	6.63768e-133	1.24103e-130	yes	down	84.14	80.52	70.1	214	217.82	247.17
ENSG00000107438	PDLIM1	0.36351	-1.45993	8.05129e-133	1.49319e-130	yes	down	37.71	41.08	44.53	112.15	100.54	107.11
ENSG00000105997	HOXA3	0.229547	-2.12314	8.34347e-130	1.51083e-127	yes	down	6.95	5.1	6.32	24.91	29.68	30.32
ENSG00000095739	BAMBI	4.53448	2.18094	3.42392e-128	6.15156e-126	yes	up	32.05	35.85	33.62	8.12	6.3	7.41
ENSG00000185551	NR2F2	0.468321	-1.09443	7.65059e-128	1.36388e-125	yes	down	28.32	26.46	23.27	46.7	46.13	44.07
ENSG00000275832	ARHGAP23	0.420549	-1.24965	1.82085e-126	3.19649e-124	yes	down	11.27	13.67	13.57	29.89	28.41	25.91
ENSG00000143153	ATP1B1	0.425792	-1.23178	2.93847e-124	5.00563e-122	yes	down	31.26	36.48	34.47	77.9	82.69	83.65
ENSG00000151718	WWC2	0.371778	-1.42748	1.87218e-123	3.1199e-121	yes	down	7.31	8.1	5.88	15.94	16.43	15.96
ENSG00000169851	PCDH7	2.05187	1.03694	8.41554e-123	1.39232e-120	yes	up	37.8	38.59	39.79	16.93	18.59	17.21
ENSG00000175315	CST6	0.198538	-2.33251	1.06377e-119	1.68713e-117	yes	down	36.34	32.19	30.5	161.2	141.98	172.66
ENSG00000092068	SLC7A8	5.2979	2.40542	4.87702e-119	7.62971e-117	yes	up	13.97	15.51	13.53	3.48	2.53	2.49
ENSG00000168077	SCARA3	0.446697	-1.16263	1.75529e-118	2.72746e-116	yes	down	16.78	16.57	17.11	36.79	35.17	33.09
ENSG00000054654	SYNE2	2.09974	1.07021	6.59835e-118	1.01161e-115	yes	up	32.51	31.63	30.99	14.25	14.68	15.12
ENSG00000162409	PRKAA2	6.21538	2.63584	4.45243e-117	6.69232e-115	yes	up	4.13	4.51	4.69	0.7	0.66	0.65
ENSG00000111885	MAN1A1	2.02047	1.01469	1.02345e-115	1.52833e-113	yes	up	45.15	48.84	45.49	22.66	22.1	19.86
ENSG00000112249	ASCC3	0.467498	-1.09697	1.9741e-115	2.92892e-113	yes	down	11.1	14.74	14.45	23.83	22.75	27.03
ENSG00000113356	POLR3G	0.482794	-1.05052	1.51082e-114	2.19901e-112	yes	down	26.07	22.46	21.96	48.61	44.52	49.46
ENSG00000067064	IDI1	0.496454	-1.01027	1.90942e-114	2.76169e-112	yes	down	42.17	40.94	39.86	81.81	74.88	72.7
ENSG00000163132	MSX1	0.440152	-1.18393	2.90379e-114	4.17365e-112	yes	down	36.3	33.21	30.55	72.44	71.01	69.46
ENSG00000130707	ASS1	2.15893	1.11032	5.2821e-114	7.40685e-112	yes	up	101.76	112.8	105.33	46.18	46.35	51.61
ENSG00000164171	ITGA2	2.01003	1.00722	6.53286e-114	9.10522e-112	yes	up	23.43	24.69	22.37	11.17	11.35	10.62
ENSG00000100220	RTCB	0.488349	-1.03402	2.08953e-111	2.82665e-109	yes	down	50.31	51.26	57.16	101.97	98.08	99.15
ENSG00000127564	PKMYT1	0.484863	-1.04435	4.54902e-111	6.01229e-109	yes	down	55.68	58.62	55.05	112.02	115.46	100.5
ENSG00000185630	PBX1	10.9218	3.44914	3.50693e-110	4.6085e-108	yes	up	5.64	6.81	6.87	0.68	0.55	0.78
ENSG00000176225	RTTN	0.427396	-1.22636	6.74247e-107	8.71104e-105	yes	down	12.65	11.27	11.8	28.56	25.75	24.64
ENSG00000107731	UNC5B	2.52629	1.33702	5.32864e-106	6.77031e-104	yes	up	14.25	13.91	13.5	5.02	4.88	5.37
ENSG00000126524	SBDS	0.432938	-1.20777	8.59935e-105	1.06897e-102	yes	down	33.63	31.15	32.57	69.21	73.59	69.01
ENSG00000069482	GAL	0.340803	-1.55299	4.23459e-103	5.17994e-101	yes	down	50.96	50.73	45.5	137.34	129.14	141.76
ENSG00000197045	GMFB	0.498738	-1.00365	8.29522e-102	1.00403e-99	yes	down	20.21	20.41	20.24	37.02	41.42	36.19
ENSG00000052802	MSMO1	0.384286	-1.37975	2.71006e-101	3.263e-99	yes	down	20.04	18.06	19.15	47.22	43.77	40.4
ENSG00000116106	EPHA4	6.53319	2.70779	1.73051e-100	2.05137e-98	yes	up	6.63	10.27	7.36	1.11	1.21	0.95
ENSG00000071575	TRIB2	3.60004	1.84801	2.06189e-100	2.43166e-98	yes	up	13.97	15.07	15.92	5.16	4.2	4.44
ENSG00000259347		0.432373	-1.20965	3.20619e-100	3.76187e-98	yes	down	6.11	4.92	5.19	11.32	13.32	12.17
ENSG00000105855	ITGB8	0.339947	-1.55662	4.07639e-100	4.73458e-98	yes	down	5.29	12.04	2.82	9.95	9.11	8.72
ENSG00000111674	ENO2	2.19447	1.13387	1.4605e-98	1.64643e-96	yes	up	59.05	62.11	59.71	26.41	25.75	28.72
ENSG00000178814	OPLAH	2.83755	1.50464	1.00227e-97	1.11349e-95	yes	up	23.18	22.86	21.07	9.27	7.53	8.6
ENSG00000101391	CDK5RAP1	0.40962	-1.28764	5.48469e-97	6.00626e-95	yes	down	24.35	25.27	24.95	57.45	57.24	56.68
ENSG00000182796	TMEM198B	3.06236	1.61465	4.20939e-96	4.50248e-94	yes	up	18.73	16.58	18.24	5.15	5.35	5.45
ENSG00000183742	MACC1	0.350217	-1.51368	1.48796e-94	1.54836e-92	yes	down	2.84	3.59	3.37	7.98	8.54	7.85
ENSG00000110721	CHKA	0.432469	-1.20933	3.28498e-94	3.40291e-92	yes	down	18.87	17.33	20.69	45.65	43.84	40.93
ENSG00000162344	FGF19	2.83209	1.50187	2.48213e-93	2.53695e-91	yes	up	39.58	41.73	41.75	12.61	14.37	13.8
ENSG00000117877	POLR1G	0.378228	-1.40267	2.7477e-93	2.79597e-91	yes	down	12.57	11.94	13.18	30.76	31.2	30.23
ENSG00000173418	NAA20	0.494091	-1.01715	6.12636e-93	6.1793e-91	yes	down	87.58	89.37	89.37	161.77	169.78	174.92
ENSG00000128394	APOBEC3F	3.10092	1.6327	8.83683e-93	8.87426e-91	yes	up	21.98	17.31	21.82	6.98	5.94	8.56
ENSG00000172965	MIR4435-2HG	0.425868	-1.23152	1.34391e-92	1.34373e-90	yes	down	33.19	28	28.59	60.47	60.04	58.04
ENSG00000167861	HID1	2.47862	1.30954	3.26044e-92	3.24591e-90	yes	up	38.87	35.3	36.49	11.47	17.45	15.99
ENSG00000074370	ATP2A3	2.63979	1.40043	9.85991e-92	9.77363e-90	yes	up	18.92	20.43	18.77	8.88	5.69	6.54
ENSG00000250337	PURPL	22.5848	4.49728	9.92246e-92	9.79343e-90	yes	up	7.23	8.26	7.19	0.52	0.59	0.25
ENSG00000165757	JCAD	0.467331	-1.09748	7.38227e-91	7.19364e-89	yes	down	5.32	5.97	5.83	12.35	13.64	15.45
ENSG00000166750	SLFN5	2.17945	1.12396	1.0184e-90	9.79926e-89	yes	up	12.27	11.14	12.32	6.05	5.95	5.24
ENSG00000121210	TMEM131L	0.440155	-1.18392	1.0338e-90	9.90595e-89	yes	down	8.15	8.16	7.77	17.4	17.31	16.36
ENSG00000106546	AHR	2.01486	1.01068	1.05897e-90	1.0105e-88	yes	up	24.91	26.38	26.53	11.63	12.62	14.95
ENSG00000005001	PRSS22	2.95386	1.5626	1.4341e-89	1.35164e-87	yes	up	36.91	39.82	36.63	14.17	12.62	13.29
ENSG00000059769	DNAJC25	0.433555	-1.20571	2.8573e-88	2.63893e-86	yes	down	6.94	6.76	7.05	13.21	11.95	12.08
ENSG00000075131	TIPIN	0.452873	-1.14282	3.6915e-87	3.29045e-85	yes	down	29.14	29.88	29.41	70.16	66.35	68.53
ENSG00000085552	IGSF9	2.95766	1.56446	5.13467e-87	4.55915e-85	yes	up	14.06	14.01	13.53	4.52	4.13	4.4
ENSG00000104783	KCNN4	2.01731	1.01244	1.82378e-86	1.61313e-84	yes	up	56.05	62.68	59.32	29.61	29.63	25.77
ENSG00000258077		3.26875	1.70874	1.26297e-85	1.11282e-83	yes	up	18.89	19.3	19.24	5.85	5.25	5.87
ENSG00000099994	SUSD2	0.414185	-1.27165	5.33852e-85	4.63283e-83	yes	down	10.45	9.72	9.65	22.29	22.88	22.4
ENSG00000221890	NPTXR	2.52237	1.33478	3.97313e-84	3.38408e-82	yes	up	13.82	13.53	12.64	4.83	4.98	5.03
ENSG00000171951	SCG2	5.18082	2.37318	1.25679e-83	1.05484e-81	yes	up	14.11	13.95	14.71	2.87	2.21	2.64
ENSG00000277701		2.09227	1.06507	2.92729e-83	2.43029e-81	yes	up	18.36	19.18	18.01	7.97	7.83	6.65
ENSG00000147202	DIAPH2	0.109042	-3.19704	3.67717e-82	2.98812e-80	yes	down	0.24	0.31	0.27	2.87	2.99	3.24
ENSG00000170500	LONRF2	4.23434	2.08214	3.97523e-82	3.21896e-80	yes	up	3.51	3.41	3.37	0.76	0.65	0.69
ENSG00000117472	TSPAN1	5.69762	2.51036	7.28594e-82	5.83814e-80	yes	up	27.16	37.6	29.88	5.88	7.66	4.8
ENSG00000177169	ULK1	2.22442	1.15343	1.32339e-80	1.03517e-78	yes	up	21.68	20.72	22.97	8.75	9.19	10.03
ENSG00000103034	NDRG4	3.58371	1.84145	2.66875e-80	2.06644e-78	yes	up	23.19	25.76	28.8	7.92	5.06	5.44
ENSG00000129451	KLK10	2.471	1.3051	4.06611e-80	3.13786e-78	yes	up	45.35	53.29	51.86	16.9	17.64	13.91
ENSG00000090339	ICAM1	0.237603	-2.07338	1.64301e-79	1.25948e-77	yes	down	2.99	3.54	2.99	11.75	11.03	11.69
ENSG00000164236	ANKRD33B	0.363152	-1.46136	4.47335e-78	3.34005e-76	yes	down	2.13	2.15	2.2	5.91	5.68	5.18
ENSG00000248112		0.475169	-1.07349	1.2253e-77	9.06056e-76	yes	down	8.72	7.79	8.1	21.69	21.91	22.24
ENSG00000100867	DHRS2	2.45082	1.29326	4.20688e-77	3.08107e-75	yes	up	39.52	42.07	40.08	16.83	16.42	14.73
ENSG00000126768	TIMM17B	0.200012	-2.32184	1.6532e-76	1.18071e-74	yes	down	7.88	7.94	6.98	39.9	35.41	35.59
ENSG00000135048	CEMIP2	0.463956	-1.10794	3.86799e-76	2.75394e-74	yes	down	9.54	9.47	9.72	20.11	17.46	18.22
ENSG00000112419	PHACTR2	0.455336	-1.135	8.89481e-76	6.29396e-74	yes	down	6.69	7.99	9.44	17.44	17.08	15.46
ENSG00000081189	MEF2C	2.52619	1.33697	1.62071e-74	1.12264e-72	yes	up	22.7	20.07	18.97	7.12	6.72	6.14
ENSG00000164070	HSPA4L	0.495694	-1.01248	2.34434e-73	1.59979e-71	yes	down	10.98	10.88	9.57	20.13	19.95	17.66
ENSG00000256235	SMIM3	2.07427	1.0526	4.09428e-73	2.7693e-71	yes	up	68.04	74.92	73.93	33.72	33.01	31.51
ENSG00000172164	SNTB1	2.42585	1.27849	4.1702e-73	2.81238e-71	yes	up	15.24	16.06	14.7	6.32	6.11	5.65
ENSG00000147862	NFIB	7.86725	2.97586	1.40743e-72	9.4089e-71	yes	up	4.86	5.3	3.57	0.62	0.38	0.44
ENSG00000064300	NGFR	3.42691	1.77691	1.50575e-72	1.0037e-70	yes	up	12.49	11.68	11.83	3.32	3.05	3.43
ENSG00000135111	TBX3	3.50227	1.80829	3.80403e-72	2.52836e-70	yes	up	12.19	10.29	10.71	2.95	2.66	2.76
ENSG00000003989	SLC7A2	0.355051	-1.4939	1.06974e-70	6.92983e-69	yes	down	2.21	2.26	2.12	6.05	5.91	5.66
ENSG00000122376	SHLD2	0.438279	-1.19008	4.75335e-70	3.04492e-68	yes	down	10.39	11.92	10.64	21.51	24.4	22.89
ENSG00000139178	C1RL	2.57177	1.36276	7.5169e-70	4.80184e-68	yes	up	31.07	27.03	28.08	8.12	13.91	14.26
ENSG00000114841	DNAH1	3.91748	1.96993	1.17027e-68	7.33319e-67	yes	up	4.84	4.86	6.18	1.13	1.01	1.15
ENSG00000100784	RPS6KA5	0.354181	-1.49744	4.84786e-68	2.98091e-66	yes	down	4.54	4.01	3.41	10.8	8.78	13.32
ENSG00000005020	SKAP2	0.497449	-1.00738	6.83541e-68	4.18069e-66	yes	down	13.89	13.43	14.48	27.77	24.28	24.38
ENSG00000106617	PRKAG2	0.400455	-1.32029	7.75807e-68	4.7199e-66	yes	down	14.88	19.56	14.43	38.65	37.75	35.58
ENSG00000152465	NMT2	0.437295	-1.19332	1.72991e-67	1.03872e-65	yes	down	14.24	11.33	13.6	29.49	31.6	28.82
ENSG00000198945	L3MBTL3	2.02331	1.01672	4.0449e-67	2.40363e-65	yes	up	25.37	25.88	24.11	11.84	12.79	12.15
ENSG00000074416	MGLL	0.202341	-2.30514	3.37304e-66	1.9539e-64	yes	down	1.79	1.11	1.23	5.62	5.91	6
ENSG00000134986	NREP	6.37063	2.67144	3.91751e-66	2.26359e-64	yes	up	12.44	14.25	15.25	1.86	2.22	1.77
ENSG00000154358	OBSCN	2.06298	1.04473	1.37397e-65	7.80179e-64	yes	up	12.29	12.49	12.03	5.3	5.95	6.52
ENSG00000196954	CASP4	2.69261	1.42901	1.99381e-65	1.12658e-63	yes	up	44.57	45.6	48.63	14.53	16.71	17.4
ENSG00000149809	TM7SF2	2.56944	1.36146	3.2523e-65	1.82423e-63	yes	up	54.5	53.64	56.77	17.66	20.63	19.63
ENSG00000112183	RBM24	0.218293	-2.19566	4.36493e-65	2.44234e-63	yes	down	2.85	3.15	2.47	10.71	9.53	10.89
ENSG00000104833	TUBB4A	2.13888	1.09686	5.22215e-65	2.9149e-63	yes	up	50.02	46.03	42.49	22.89	19.15	21.11
ENSG00000186642	PDE2A	3.86384	1.95004	5.90254e-65	3.27876e-63	yes	up	10.15	13.28	13.59	2.78	2.18	2.91
ENSG00000078018	MAP2	2.84974	1.51083	1.23805e-64	6.84407e-63	yes	up	11.15	13.09	10.46	4.69	4.32	3.43
ENSG00000185697	MYBL1	0.410549	-1.28437	3.16453e-64	1.73687e-62	yes	down	4.48	5.36	5.62	11.54	10.34	9.64
ENSG00000204946	ZNF783	2.07634	1.05404	2.08653e-63	1.13437e-61	yes	up	14.5	14.35	12.85	6.79	6.24	6.88
ENSG00000225760	LINC00431	0.283849	-1.8168	2.95717e-63	1.59265e-61	yes	down	2.03	1.81	2.62	7.83	6.81	6.41
ENSG00000157110	RBPMS	0.350989	-1.5105	1.0483e-62	5.59347e-61	yes	down	6.36	8.71	7.1	23.44	26.17	24.87
ENSG00000120549	KIAA1217	2.53211	1.34034	1.52088e-62	8.07752e-61	yes	up	8.37	8.47	8.3	2.87	3.16	3.66
ENSG00000012983	MAP4K5	2.0339	1.02425	5.31954e-62	2.81227e-60	yes	up	17.71	17.2	18.73	8.24	8.24	8.48
ENSG00000141295	SCRN2	2.27077	1.18318	1.04709e-61	5.51028e-60	yes	up	58.88	53.63	57.16	23.84	22.57	21.59
ENSG00000124813	RUNX2	2.62483	1.39223	1.6584e-61	8.66777e-60	yes	up	9.67	10.21	11.18	4.01	3.47	3.74
ENSG00000007516	BAIAP3	2.33696	1.22463	2.30992e-61	1.20456e-59	yes	up	24.99	22.28	21.89	8.32	9.06	9.79
ENSG00000107957	SH3PXD2A	0.462873	-1.11131	2.449e-60	1.24052e-58	yes	down	8.01	8.03	8.56	8.03	13.12	11.33
ENSG00000134954	ETS1	0.342387	-1.5463	3.1453e-60	1.58624e-58	yes	down	3.44	3.1	3.4	8.62	10.23	9.12
ENSG00000141449	GREB1L	0.38539	-1.37561	6.50585e-60	3.27385e-58	yes	down	3.14	2.37	2.3	5.67	5.14	6.65
ENSG00000168702	LRP1B	42.259	5.40119	1.03029e-59	5.17327e-58	yes	up	2.51	2.06	1.94	0.09	0.02	0.08
ENSG00000104369	JPH1	0.421492	-1.24642	3.43395e-59	1.70932e-57	yes	down	6.39	6.18	6.32	14.34	14.14	13.37
ENSG00000136378	ADAMTS7	2.22983	1.15693	1.09869e-58	5.41042e-57	yes	up	13.17	12.94	12.36	5.78	5.75	5.52
ENSG00000109107	ALDOC	2.22046	1.15086	1.17314e-58	5.76469e-57	yes	up	49.36	53.18	48.35	23.01	19.18	22.9
ENSG00000106688	SLC1A1	2.36459	1.24159	4.80502e-58	2.33124e-56	yes	up	16.99	16.87	16.8	6.19	7.37	5.99
ENSG00000135119	RNFT2	2.53889	1.3442	1.07593e-57	5.16558e-56	yes	up	16.38	15.79	18.22	5.6	6.22	7.88
ENSG00000145431	PDGFC	0.402385	-1.31335	5.42445e-57	2.56679e-55	yes	down	7.97	7.29	7.67	19.69	20.29	19.01
ENSG00000111666	CHPT1	0.241402	-2.05049	7.30477e-57	3.44944e-55	yes	down	4.28	4.02	3.85	17.54	16.25	17.54
ENSG00000225292		8.79562	3.13679	2.43495e-56	1.13179e-54	yes	up	1.73	1.76	2.11	0.48	0.19	0.22
ENSG00000130558	OLFM1	7.4422	2.89573	3.37897e-56	1.56666e-54	yes	up	8.61	9.22	11.36	1.89	1.24	0.87
ENSG00000196187	TMEM63A	2.19552	1.13456	4.68177e-56	2.16198e-54	yes	up	21.86	21.92	20.92	8.71	8.81	9.59
ENSG00000196730	DAPK1	10.8293	3.43687	6.09355e-56	2.80267e-54	yes	up	4.88	3.78	3.74	0.7	0.68	0.18
ENSG00000118523	CCN2	0.217764	-2.19916	1.89438e-55	8.69562e-54	yes	down	2.11	2.34	2.2	9.13	9.6	9.84
ENSG00000102780	DGKH	0.368803	-1.43908	2.0937e-55	9.59141e-54	yes	down	1.84	1.15	1.79	5.04	3.88	4.12
ENSG00000162804	SNED1	3.72009	1.89534	6.51665e-55	2.95589e-53	yes	up	6.87	6.63	7.09	1.78	1.92	2.3
ENSG00000123384	LRP1	2.37712	1.24921	3.5109e-54	1.54379e-52	yes	up	5.37	7.28	5.61	1.92	2.5	2.27
ENSG00000274070	CASTOR2	2.12049	1.0844	3.88663e-54	1.70249e-52	yes	up	8.44	7.81	7.46	3.51	3.49	3.46
ENSG00000214223	HNRNPA1P10	0.209199	-2.25705	1.27972e-53	5.54233e-52	yes	down	3.01	2.82	3.36	14.35	13.47	14.86
ENSG00000225138	SLC9A3-AS1	2.08974	1.06333	1.90712e-52	8.00331e-51	yes	up	56.17	34.08	36.45	15.8	19.01	20.98
ENSG00000148154	UGCG	0.487843	-1.03551	2.32841e-52	9.71806e-51	yes	down	7.93	9.82	9.03	16.48	17.72	17.44
ENSG00000125637	PSD4	2.65465	1.40852	3.87186e-52	1.60434e-50	yes	up	8.25	11.42	9.75	4.01	3.54	4.3
ENSG00000213420	GPC2	3.14213	1.65174	4.30463e-52	1.78046e-50	yes	up	12.39	13.53	13.65	4.87	4.93	3.82
ENSG00000205413	SAMD9	2.51344	1.32966	4.44382e-52	1.82817e-50	yes	up	5.98	6.5	6.27	2.45	2.33	2.2
ENSG00000158246	TENT5B	0.284909	-1.81142	1.04486e-51	4.24535e-50	yes	down	3.96	3.79	3.12	12.17	12.76	10.92
ENSG00000170734	POLH	0.48812	-1.03469	1.91959e-51	7.71762e-50	yes	down	6.1	7.6	7.23	13.25	12.46	13.7
ENSG00000159307	SCUBE1	0.353511	-1.50017	3.66699e-51	1.46661e-49	yes	down	2.88	2.44	3.64	8.33	9.69	8.63
ENSG00000259803	SLC22A31	2.36334	1.24083	1.33991e-50	5.27637e-49	yes	up	27.21	26.4	30.67	11.89	9.03	9.52
ENSG00000168283	BMI1	0.433925	-1.20448	1.45791e-50	5.73121e-49	yes	down	16.01	17.61	13.32	32.1	30.31	23.58
ENSG00000136999	CCN3	9.6307	3.26764	1.58204e-50	6.20856e-49	yes	up	8.22	6.61	7.78	0.41	0.72	0.91
ENSG00000120162	MOB3B	0.304772	-1.7142	1.60356e-50	6.28229e-49	yes	down	1.3	1.32	1.26	5.11	4.68	3.96
ENSG00000101928	MOSPD1	0.453331	-1.14136	3.68643e-50	1.43446e-48	yes	down	13.51	14.95	18.03	32.65	31.49	30.07
ENSG00000102781	KATNAL1	0.495443	-1.01321	5.35035e-50	2.07491e-48	yes	down	7.2	7.7	7.17	9.29	12.76	9.84
ENSG00000127415	IDUA	2.76099	1.46519	7.99096e-50	3.0628e-48	yes	up	19.18	13.88	19.42	7	5.69	5.79
ENSG00000091879	ANGPT2	0.0798777	-3.64606	1.08934e-49	4.14759e-48	yes	down	0.2	0.24	0.28	3.19	2.73	2.97
ENSG00000164484	TMEM200A	2.23622	1.16106	1.5265e-49	5.80248e-48	yes	up	17.69	18.81	17.24	7.77	6.8	7.62
ENSG00000130159	ECSIT	0.446334	-1.16381	1.78217e-49	6.752e-48	yes	down	18.27	17.41	18.3	39.07	37.11	39.45
ENSG00000212901	KRTAP3-1	0.146858	-2.7675	4.36661e-49	1.63283e-47	yes	down	6.08	7.29	6.02	36.42	44.93	43.96
ENSG00000181085	MAPK15	2.14561	1.10139	4.68682e-49	1.74688e-47	yes	up	24.11	26.7	21.3	10.13	11.4	12.61
ENSG00000171843	MLLT3	5.31294	2.40951	5.06443e-49	1.88457e-47	yes	up	9.98	7	9.15	1.55	1.63	1.68
ENSG00000180530	NRIP1	0.464271	-1.10696	1.60375e-48	5.91048e-47	yes	down	3.4	4.43	3.36	8.08	7.05	6.83
ENSG00000289316		3.80917	1.92948	4.33488e-48	1.58237e-46	yes	up	44.4	44.81	44.94	12.99	11.13	9.54
ENSG00000110002	VWA5A	4.09283	2.0331	5.42866e-48	1.96913e-46	yes	up	10.61	8.96	8.73	1.92	3.15	2.11
ENSG00000108846	ABCC3	2.1569	1.10896	7.65667e-48	2.76856e-46	yes	up	22.06	19.24	19.59	10.43	9.38	9.53
ENSG00000135480	KRT7	10.868	3.44201	2.279e-47	8.18909e-46	yes	up	15.34	11.5	12.93	2.21	2.52	1.78
ENSG00000140022	STON2	7.39853	2.88724	4.18119e-47	1.49077e-45	yes	up	1.87	1.87	1.91	0.3	0.21	0.25
ENSG00000171155	C1GALT1C1	0.3581	-1.48156	5.06443e-47	1.80011e-45	yes	down	8.43	8.93	7.21	22.63	21.39	20.3
ENSG00000138685	FGF2	0.125128	-2.99852	1.57064e-46	5.5145e-45	yes	down	0.28	0.26	0.28	2.04	1.73	2.07
ENSG00000120913	PDLIM2	0.422418	-1.24326	3.81004e-46	1.32356e-44	yes	down	26.37	16.65	19.27	41.98	36.46	46.72
ENSG00000184349	EFNA5	0.02561	-5.28715	6.44482e-46	2.2254e-44	yes	down	0.83	0.01	0.3	3.9	2.03	4.25
ENSG00000163762	TM4SF18	0.00285144	-8.45409	7.71307e-46	2.65535e-44	yes	down	0.07	0.15	0.31	32.9	35.86	30.19
ENSG00000182568	SATB1	9.36309	3.22698	7.76038e-46	2.66764e-44	yes	up	3.38	4.67	5.22	0.62	0.77	0.57
ENSG00000239920		2.37808	1.2498	8.97755e-45	2.97488e-43	yes	up	41.88	46.48	46.09	20.19	17.25	15.68
ENSG00000226887	ERVMER34-1	0.47709	-1.06767	1.16463e-44	3.85365e-43	yes	down	6.82	7.78	7.97	14.76	14.24	15.01
ENSG00000115339	GALNT3	2.69509	1.43033	1.44341e-44	4.75559e-43	yes	up	11.42	15.2	13.57	4.47	4.8	4.34
ENSG00000167608	TMC4	2.11631	1.08155	1.56993e-44	5.16503e-43	yes	up	41.82	34.15	45.44	20.15	18.02	16.19
ENSG00000184584	STING1	2.27023	1.18284	1.79065e-44	5.87439e-43	yes	up	24.68	29.15	27.78	11.54	14.29	10.63
ENSG00000110628	SLC22A18	2.05751	1.0409	2.35422e-44	7.67944e-43	yes	up	17.45	22.18	22.41	9.37	11.68	10.59
ENSG00000186765	FSCN2	3.70802	1.89065	8.20568e-44	2.64294e-42	yes	up	8.04	8.99	8.01	2.75	1.53	3.23
ENSG00000158089	GALNT14	10.2639	3.3595	1.03691e-43	3.32577e-42	yes	up	7.43	8.98	6.08	0.85	0.6	0.4
ENSG00000107249	GLIS3	0.383411	-1.38304	1.65438e-43	5.22606e-42	yes	down	2.68	3.61	2.99	6.73	5.68	4.86
ENSG00000167754	KLK5	3.68227	1.8806	2.81792e-43	8.86507e-42	yes	up	19.28	19.36	20.78	5.2	3.93	5.93
ENSG00000105289	TJP3	2.22074	1.15104	4.53609e-43	1.41542e-41	yes	up	22.92	22.2	20.39	9.1	10.72	8.32
ENSG00000173706	HEG1	0.221253	-2.17623	4.6003e-43	1.43351e-41	yes	down	0.44	0.62	1.06	3.11	1.94	1.89
ENSG00000167081	PBX3	0.240123	-2.05816	1.14077e-42	3.51665e-41	yes	down	2.06	2.73	2.91	9.12	10.72	11.38
ENSG00000118596	SLC16A7	0.387858	-1.3664	1.74309e-42	5.35191e-41	yes	down	1.15	2.95	1.07	2.69	2.92	2.8
ENSG00000103145	HCFC1R1	2.44017	1.28698	2.85546e-42	8.68611e-41	yes	up	84.12	83.25	82.94	30.15	36.76	31.08
ENSG00000129173	E2F8	0.496744	-1.00943	2.95703e-42	8.97134e-41	yes	down	7.87	9.52	8.56	16.04	16.81	15.89
ENSG00000108641	B9D1	2.39219	1.25833	4.66639e-42	1.40462e-40	yes	up	31.99	35.38	33.29	12.63	11.62	11.59
ENSG00000106123	EPHB6	2.89142	1.53178	8.67718e-42	2.5983e-40	yes	up	7.59	9.87	10.88	4.06	4.6	2.78
ENSG00000166963	MAP1A	2.55807	1.35506	9.98701e-42	2.98662e-40	yes	up	2.97	3.19	2.95	1.1	1.14	1.11
ENSG00000233695	GAS6-AS1	2.32599	1.21784	1.12981e-41	3.36557e-40	yes	up	6.95	6.36	6.66	2.96	2.89	2.23
ENSG00000069020	MAST4	8.0695	3.01248	2.81363e-41	8.30617e-40	yes	up	3.32	1.76	1.8	0.29	0.54	0.14
ENSG00000157502	PWWP3B	3.95472	1.98358	4.4683e-41	1.31068e-39	yes	up	4.84	4.67	4.97	0.97	1.32	1.15
ENSG00000169499	PLEKHA2	2.11545	1.08097	5.62401e-41	1.6434e-39	yes	up	9.81	12.74	9.3	4.03	3.58	4.59
ENSG00000162407	PLPP3	5.0671	2.34116	8.42352e-41	2.44282e-39	yes	up	6.58	6.54	4.77	1.84	1.17	0.94
ENSG00000077684	JADE1	0.488031	-1.03496	1.29256e-40	3.71564e-39	yes	down	6.29	5.61	5.4	10.8	10.92	9.71
ENSG00000147642	SYBU	0.328752	-1.60493	2.66271e-40	7.5879e-39	yes	down	3.15	3.68	3.94	10.68	9.27	12.18
ENSG00000111752	PHC1	2.0064	1.00461	3.32624e-40	9.44364e-39	yes	up	11.92	11.75	11.23	7.26	5.09	6.42
ENSG00000128965	CHAC1	3.67736	1.87867	3.84595e-40	1.08789e-38	yes	up	16.2	15.61	15.82	4.52	4.45	5.5
ENSG00000128512	DOCK4	3.41592	1.77227	4.97777e-40	1.39772e-38	yes	up	3.37	4.32	3.62	0.87	1.32	0.93
ENSG00000163817	SLC6A20	3.22804	1.69066	6.67813e-40	1.86154e-38	yes	up	4.74	6.26	8.07	1.43	1.52	1.34
ENSG00000181418	DDN	0.327722	-1.60945	1.03655e-39	2.87198e-38	yes	down	2.03	2	2.1	5.95	5.67	5.89
ENSG00000196668	LINC00173	4.82386	2.27019	1.918e-39	5.2635e-38	yes	up	19.38	21.99	17.98	2.19	4.73	6.94
ENSG00000078070	MCCC1	0.461545	-1.11546	1.92167e-39	5.26729e-38	yes	down	8.68	9.21	9.2	19.75	18.14	19.62
ENSG00000196517	SLC6A9	3.42027	1.77411	3.65132e-39	9.90205e-38	yes	up	10.62	7.7	8.69	2.11	2.57	2.14
ENSG00000205885	C1RL-AS1	2.05879	1.0418	7.36563e-39	1.97883e-37	yes	up	13.89	16.27	15.07	6	9.75	7.9
ENSG00000196562	SULF2	2.17352	1.12003	8.47516e-39	2.27425e-37	yes	up	12.23	12.8	12.82	6.86	4.95	5.68
ENSG00000163346	PBXIP1	2.03178	1.02274	9.48696e-39	2.53688e-37	yes	up	19.41	19.1	18.44	9.81	8.29	7.49
ENSG00000187957	DNER	8.86393	3.14795	1.07094e-38	2.85381e-37	yes	up	4.42	4.25	3.88	0.26	0.58	0.56
ENSG00000138459	SLC35A5	0.44601	-1.16485	1.62298e-38	4.30492e-37	yes	down	6.37	7.78	8.34	15.65	15.86	17.36
ENSG00000111801	BTN3A3	2.96312	1.56712	3.4939e-38	9.14098e-37	yes	up	11.57	11.51	8.79	2.55	3.66	3.48
ENSG00000184500	PROS1	2.28981	1.19523	1.00285e-37	2.5855e-36	yes	up	11.75	14.27	12.59	5.13	5.27	5.52
ENSG00000126217	MCF2L	2.15761	1.10944	2.01207e-37	5.15849e-36	yes	up	12.98	11.19	11.75	4.76	6.35	5.69
ENSG00000169902	TPST1	0.448109	-1.15808	2.29183e-37	5.86265e-36	yes	down	8.36	7.71	8.77	14.52	16.16	15.09
ENSG00000123094	RASSF8	2.4848	1.31313	4.25269e-37	1.07354e-35	yes	up	9.04	9.98	6.43	4.1	2.38	2.77
ENSG00000197576	HOXA4	0.0891637	-3.4874	6.48025e-37	1.61985e-35	yes	down	1.06	1.05	0.95	9.4	10.44	11.45
ENSG00000141965	FEM1A	0.447562	-1.15984	1.41482e-36	3.5061e-35	yes	down	1.89	2.07	1.69	4.32	3.7	3.74
ENSG00000002746	HECW1	3.73211	1.89999	3.28235e-36	8.05596e-35	yes	up	4.41	4.05	3.74	1.76	0.67	4.12
ENSG00000187193	MT1X	2.17769	1.1228	4.96955e-36	1.21709e-34	yes	up	225.69	231.72	241.34	95.8	114.18	106.57
ENSG00000170412	GPRC5C	2.05525	1.03932	8.64021e-36	2.10041e-34	yes	up	29.99	37.65	34.82	15.39	13	14.24
ENSG00000231607	DLEU2	0.395377	-1.3387	2.37723e-35	5.67106e-34	yes	down	9.91	13.23	7.42	23.86	21.05	23.23
ENSG00000186470	BTN3A2	2.01916	1.01375	2.43722e-35	5.80816e-34	yes	up	18.85	18.76	15.47	8.31	8.09	9.02
ENSG00000231023	LINC00326	19.8633	4.31203	3.40084e-35	8.07113e-34	yes	up	9.11	10.38	8.34	0.53	0.76	0.22
ENSG00000167700	MFSD3	2.17445	1.12065	3.79748e-35	8.9754e-34	yes	up	29.15	31.23	29.44	11.78	13.5	13.9
ENSG00000243989	ACY1	2.55047	1.35076	4.58669e-35	1.08185e-33	yes	up	34.53	27.66	32.11	14.22	12.68	13.27
ENSG00000239713	APOBEC3G	8.54773	3.09554	5.46195e-35	1.28172e-33	yes	up	8.53	9.57	6.42	1.2	0.87	0.78
ENSG00000136153	LMO7	0.456994	-1.12975	7.3081e-35	1.70278e-33	yes	down	6.56	6.68	8.03	13.84	16.2	12.36
ENSG00000140450	ARRDC4	0.439364	-1.18651	7.81422e-35	1.81886e-33	yes	down	3.82	3.9	3.28	7.98	7.76	7.66
ENSG00000172379	ARNT2	2.42392	1.27734	1.0944e-34	2.53341e-33	yes	up	4.69	4.37	4.76	1.83	1.9	1.76
ENSG00000135090	TAOK3	2.25878	1.17555	1.1704e-34	2.70238e-33	yes	up	10.24	13.36	15.34	8.72	5.13	4.37
ENSG00000069424	KCNAB2	2.08364	1.0591	1.45035e-34	3.33203e-33	yes	up	12.69	12.51	13.82	6.35	8.65	10.16
ENSG00000189410	SH2D5	0.407526	-1.29503	1.51297e-34	3.46896e-33	yes	down	3.48	2.96	3.24	8.51	8.29	7.38
ENSG00000233080	LINC01399	0.401444	-1.31673	2.56117e-34	5.82008e-33	yes	down	3.24	3.46	3.01	6.08	5.81	10.17
ENSG00000169432	SCN9A	22.1027	4.46615	3.81421e-34	8.61644e-33	yes	up	1.52	1.83	1.73	0.1	0.51	0.08
ENSG00000105088	OLFM2	2.31856	1.21323	3.81835e-34	8.61734e-33	yes	up	20.58	24.17	18.18	12.56	9.75	7.52
ENSG00000148346	LCN2	0.405415	-1.30253	6.53673e-34	1.46231e-32	yes	down	18.42	18.36	18.4	43.73	43.92	44.2
ENSG00000104450	SPAG1	0.445983	-1.16494	8.2019e-34	1.82771e-32	yes	down	5.7	5.99	5.43	11.56	11.23	12.91
ENSG00000165617	DACT1	0.160553	-2.63888	1.33017e-33	2.95268e-32	yes	down	0.59	0.88	0.44	3.94	3.95	3.7
ENSG00000152270	PDE3B	5.23573	2.38839	1.42353e-33	3.1508e-32	yes	up	2.16	2.47	2.13	0.39	0.43	0.36
ENSG00000206337	HCP5	3.65049	1.86809	1.99843e-33	4.41054e-32	yes	up	4.26	4.69	4.5	2.06	2.33	1.12
ENSG00000184381	PLA2G6	2.40541	1.26628	2.56001e-33	5.64455e-32	yes	up	18.89	21.22	15.44	8.77	8.15	8.17
ENSG00000235269	LINC02331	0.480605	-1.05708	3.12506e-33	6.87723e-32	yes	down	7.86	8.25	8.81	15.73	15.6	16.37
ENSG00000112379	ARFGEF3	2.12454	1.08715	5.15382e-33	1.1245e-31	yes	up	2.86	3.02	2.6	1.33	1.34	1.07
ENSG00000204899	MZT1	0.474182	-1.07649	5.17063e-33	1.1271e-31	yes	down	8.32	8.02	8.72	16.02	17.25	16.34
ENSG00000124466	LYPD3	3.64693	1.86668	1.21646e-32	2.61693e-31	yes	up	12.93	13.06	12.56	3.75	2.23	3.89
ENSG00000002587	HS3ST1	2.22015	1.15065	1.40692e-32	3.00741e-31	yes	up	6.35	9.1	6.75	2.65	4.39	4.12
ENSG00000174469	CNTNAP2	13.5523	3.76047	6.81729e-32	1.43306e-30	yes	up	1.57	1.42	1.42	0.1	0.08	0.14
ENSG00000100360	IFT27	2.01858	1.01334	6.85237e-32	1.43912e-30	yes	up	16.5	19.29	21.97	9.39	9.22	9.8
ENSG00000165731	RET	4.61488	2.20629	8.68923e-32	1.81991e-30	yes	up	3.64	2.88	3.73	0.5	0.85	0.59
ENSG00000166401	SERPINB8	2.9853	1.57788	8.96694e-32	1.87296e-30	yes	up	9.63	9.9	9.71	3.49	2.06	3.99
ENSG00000165102	HGSNAT	2.12893	1.09013	9.2807e-32	1.93674e-30	yes	up	9.86	9.54	10.7	5.28	4.42	3.99
ENSG00000085276	MECOM	8.61982	3.10766	1.09772e-31	2.27836e-30	yes	up	1.87	1.86	2.3	0.16	0.42	0.35
ENSG00000176463	SLCO3A1	12.6423	3.66019	1.45292e-31	3.00205e-30	yes	up	2.57	3.39	2.61	0.2	0.34	0.51
ENSG00000180881	CAPS2	2.03942	1.02816	1.70276e-31	3.51197e-30	yes	up	20.85	26.49	26.5	10.05	10.79	10.51
ENSG00000102302	FGD1	2.99583	1.58295	2.92014e-31	5.93237e-30	yes	up	4.54	5.1	4.55	1.69	1.43	1.32
ENSG00000141384	TAF4B	0.499005	-1.00287	3.18352e-31	6.45035e-30	yes	down	4.14	4.25	3.77	7.63	7.71	7.6
ENSG00000115902	SLC1A4	2.45091	1.29332	3.89779e-31	7.86984e-30	yes	up	5.64	6.68	5.8	2.6	2.64	2.13
ENSG00000070182	SPTB	2.49787	1.3207	4.8728e-31	9.80401e-30	yes	up	4.02	3.91	4.56	1.76	1.47	1.54
ENSG00000145198	VWA5B2	2.78008	1.47513	5.79475e-31	1.16386e-29	yes	up	8.91	9.24	7.36	2.56	2.76	3.03
ENSG00000188747	NOXA1	2.38358	1.25313	7.0239e-31	1.4046e-29	yes	up	10.38	9.68	10.75	3.81	3.72	4.51
ENSG00000103489	XYLT1	2.90163	1.53686	1.90957e-30	3.74057e-29	yes	up	2.27	2.38	2.3	0.57	0.78	1.65
ENSG00000105419	MEIS3	2.09733	1.06856	2.18583e-30	4.25276e-29	yes	up	34.82	30.82	27.6	10.5	12.33	13.43
ENSG00000171401	KRT13	11.0979	3.47222	4.13052e-30	7.96892e-29	yes	up	6.54	5.6	6.08	0.51	0.41	0.7
ENSG00000149212	SESN3	3.33228	1.73651	5.21807e-30	1e-28	yes	up	1.64	1.75	1.78	0.43	0.55	0.56
ENSG00000144134	RABL2A	2.19612	1.13496	7.0197e-30	1.33636e-28	yes	up	24.6	24.16	20.53	7.47	9.68	9.88
ENSG00000113580	NR3C1	0.464876	-1.10508	1.23467e-29	2.32545e-28	yes	down	2.53	2.33	2.86	5.41	5.07	4.91
ENSG00000170456	DENND5B	2.78453	1.47743	3.12609e-29	5.7883e-28	yes	up	13.09	13.78	13.17	4.38	6.55	4.84
ENSG00000155066	PROM2	3.01298	1.59119	3.92714e-29	7.23078e-28	yes	up	5.26	6.15	5.74	1.91	1.96	1.83
ENSG00000113108	APBB3	2.00856	1.00616	6.13357e-29	1.11947e-27	yes	up	15.78	15.61	14.37	6.12	6.84	6.43
ENSG00000145022	TCTA	2.61843	1.3887	6.4243e-29	1.17161e-27	yes	up	17.14	17.88	16.43	5.76	5.97	5.39
ENSG00000075223	SEMA3C	0.45214	-1.14516	9.04312e-29	1.63752e-27	yes	down	3.16	3.68	2.68	8.05	7.15	7.7
ENSG00000248124	RRN3P1	0.44406	-1.17117	1.51427e-28	2.72912e-27	yes	down	4.26	4.59	4.3	13.79	9.96	12.03
ENSG00000100299	ARSA	2.4753	1.30761	1.82859e-28	3.29045e-27	yes	up	11.08	9.82	11.72	4.37	4.56	3.23
ENSG00000145358	DDIT4L	2.87496	1.52354	3.53875e-28	6.31838e-27	yes	up	7.56	7.4	7.74	2.38	2.25	2.93
ENSG00000118785	SPP1	7.01336	2.81011	4.07609e-28	7.23843e-27	yes	up	13.16	9.17	8.58	5.1	2.82	3.93
ENSG00000145945	FAM50B	0.0428712	-4.54385	4.10891e-28	7.2911e-27	yes	down	0.3	0.18	0.16	4.72	4.52	4.48
ENSG00000204682	MIR1915HG	0.230653	-2.1162	6.17474e-28	1.09231e-26	yes	down	0.86	0.72	0.75	2.92	3.73	2.85
ENSG00000070731	ST6GALNAC2	3.93977	1.97811	6.58012e-28	1.16224e-26	yes	up	11.36	9.1	10.85	2.22	4.23	2.66
ENSG00000196782	MAML3	2.67694	1.42059	6.96505e-28	1.22834e-26	yes	up	2.99	3.03	2.87	1.13	1.08	0.9
ENSG00000132970	WASF3	3.31332	1.72828	1.04686e-27	1.83636e-26	yes	up	3.21	3.19	2.96	0.89	0.89	1.04
ENSG00000204287	HLA-DRA	25.9643	4.69846	1.08341e-27	1.89903e-26	yes	up	7.7	7.75	8.02	0.43	0.28	0.16
ENSG00000271880		2.6947	1.43013	2.31192e-27	3.97661e-26	yes	up	22.43	20.86	18.34	7.33	5.92	7.74
ENSG00000123080	CDKN2C	0.470271	-1.08844	2.82351e-27	4.84207e-26	yes	down	8.11	7.44	7.22	16.03	15.68	16.51
ENSG00000140853	NLRC5	2.70569	1.436	4.07125e-27	6.928e-26	yes	up	8.68	6.93	9.66	1.79	2.17	4.2
ENSG00000197444	OGDHL	2.01786	1.01282	8.11724e-27	1.36456e-25	yes	up	13.58	12.81	10.9	6.74	6.74	5.55
ENSG00000066629	EML1	2.8692	1.52065	8.59284e-27	1.43925e-25	yes	up	6.02	8.08	5.09	2.95	2.01	1.8
ENSG00000163683	SMIM14	2.17178	1.11888	1.02566e-26	1.71419e-25	yes	up	9.99	9.29	9.27	4.89	4.61	3.81
ENSG00000102096	PIM2	0.467441	-1.09714	1.04258e-26	1.74119e-25	yes	down	6.47	6.11	5.79	12.15	12.82	11.53
ENSG00000068079	IFI35	2.60254	1.37992	1.09544e-26	1.82549e-25	yes	up	22.51	23.61	23.69	9.35	8.35	7.12
ENSG00000261474		2.77607	1.47305	1.21831e-26	2.02439e-25	yes	up	3.12	3.01	2.07	0.82	0.7	0.77
ENSG00000154822	PLCL2	8.5191	3.0907	1.25202e-26	2.0789e-25	yes	up	1.89	2.38	2.11	0.34	0.26	0.17
ENSG00000265148	TSPOAP1-AS1	0.292716	-1.77243	1.8003e-26	2.95937e-25	yes	down	2.33	1.83	1.82	6.17	6.22	5.92
ENSG00000179046	TRIML2	0.414396	-1.27092	2.15904e-26	3.53391e-25	yes	down	4.14	4.51	4.86	11.53	9.06	10.52
ENSG00000223764	LINC02593	6.59755	2.72193	2.7342e-26	4.45946e-25	yes	up	2.25	2.29	2.49	0.23	0.44	0.39
ENSG00000256268	LINC02454	2.43499	1.28391	2.79432e-26	4.55107e-25	yes	up	8.27	6.65	7.81	2.85	3.58	2.92
ENSG00000115363	EVA1A	17.0681	4.09323	3.92601e-26	6.34926e-25	yes	up	6.49	8.42	6.73	0.24	1.13	0.39
ENSG00000181790	ADGRB1	2.84078	1.50628	5.04079e-26	8.12355e-25	yes	up	4.61	6.95	5.26	2.52	2.19	2.52
ENSG00000185710	SMG1P4	0.490369	-1.02806	5.75604e-26	9.25676e-25	yes	down	3.09	3.37	3.05	5.22	5.23	4.71
ENSG00000162490	DRAXIN	5.6893	2.50825	8.79901e-26	1.40521e-24	yes	up	1.46	1.27	1.17	0.15	0.26	0.23
ENSG00000133466	C1QTNF6	2.0581	1.04132	1.45814e-25	2.30466e-24	yes	up	8.31	9.27	11.45	4.06	3.17	3.92
ENSG00000157388	CACNA1D	7.09014	2.82581	2.57392e-25	4.03218e-24	yes	up	4.48	3.11	2.99	1.12	0.28	0.4
ENSG00000231131	LNCAROD	7.28048	2.86403	4.75458e-25	7.34326e-24	yes	up	3.15	3.22	2.3	0.72	0.6	0.22
ENSG00000113763	UNC5A	2.22525	1.15397	4.76949e-25	7.36133e-24	yes	up	6.81	6.92	6.88	3.17	2.56	2.89
ENSG00000204175	GPRIN2	3.3817	1.75775	7.53257e-25	1.15101e-23	yes	up	1.54	1.63	1.3	0.47	0.37	0.39
ENSG00000246363	LINC02458	7.51633	2.91003	8.39648e-25	1.27843e-23	yes	up	4.08	4.4	3.72	0.77	0.26	0.68
ENSG00000185339	TCN2	5.01072	2.32502	1.09375e-24	1.65807e-23	yes	up	5.3	6.1	7.17	0.9	0.92	0.82
ENSG00000183780	SLC35F3	0.413724	-1.27326	1.4063e-24	2.11932e-23	yes	down	3.18	2.9	2.88	6.08	7.01	7.2
ENSG00000104059	FAM189A1	14.4435	3.85235	1.46394e-24	2.20474e-23	yes	up	1.81	1.88	1.95	0.1	0.16	0.11
ENSG00000183814	LIN9	0.476989	-1.06797	1.54023e-24	2.3181e-23	yes	down	5.21	4.2	5.05	9.35	10.14	9.69
ENSG00000128165	ADM2	2.70208	1.43407	2.03272e-24	3.03548e-23	yes	up	4.72	4.48	4.17	1.27	1.65	1.69
ENSG00000138271	GPR87	0.14609	-2.77508	2.16449e-24	3.22388e-23	yes	down	0.8	0.9	0.87	6.38	4.91	5.36
ENSG00000108786	HSD17B1	3.82898	1.93696	2.68494e-24	3.98102e-23	yes	up	10.51	9.38	9.68	1.95	1.43	1.61
ENSG00000260220	CCDC187	14.3179	3.83975	3.07941e-24	4.54248e-23	yes	up	1.21	1.13	1.37	0.17	0.07	0.09
ENSG00000137103	TMEM8B	3.51893	1.81514	3.33848e-24	4.91517e-23	yes	up	3.41	3.48	2.77	1.22	1.1	0.7
ENSG00000134508	CABLES1	0.448095	-1.15812	3.92173e-24	5.77018e-23	yes	down	4.1	3.95	6.25	9.83	12.72	7.8
ENSG00000250302	LINC01618	0.259282	-1.9474	6.01941e-24	8.77239e-23	yes	down	0.92	1.05	0.83	2.86	4.18	2.65
ENSG00000165029	ABCA1	6.29628	2.6545	6.13041e-24	8.92285e-23	yes	up	0.75	0.74	0.83	0.1	0.13	0.11
ENSG00000214107	MAGEB1	0.000263776	-11.8884	7.71889e-24	1.12136e-22	yes	down	0	0	0	25.46	26.25	24.43
ENSG00000095303	PTGS1	6.66616	2.73686	1.22319e-23	1.76361e-22	yes	up	1.75	2.14	2.74	0.28	0.26	0.25
ENSG00000117322	CR2	4.18311	2.06458	1.2827e-23	1.84594e-22	yes	up	2.64	2.71	2.61	0.71	0.59	0.55
ENSG00000231955		0.165621	-2.59404	1.28841e-23	1.85301e-22	yes	down	0.9	1.66	0.86	6.02	7.06	6.11
ENSG00000173805	HAP1	2.55476	1.35319	1.44904e-23	2.08142e-22	yes	up	5.61	7.65	4.49	1.64	2.09	1.8
ENSG00000156239	N6AMT1	0.3966	-1.33424	2.49414e-23	3.54498e-22	yes	down	3.14	3.36	4.24	8.22	8.45	5.86
ENSG00000254531	FLJ20021	2.55637	1.3541	2.55196e-23	3.62268e-22	yes	up	31.15	27.89	32.18	10.26	11.91	11.46
ENSG00000100031	GGT1	3.35014	1.74422	2.59429e-23	3.67596e-22	yes	up	13.11	14.14	13.32	3.75	4.69	2.55
ENSG00000139946	PELI2	14.8568	3.89306	2.8138e-23	3.9772e-22	yes	up	1.16	1.24	0.94	0.03	0.45	0.1
ENSG00000272602	ZNF595	10.677	3.41644	2.93718e-23	4.14649e-22	yes	up	3.67	2.7	2.67	0.23	0.61	0.21
ENSG00000171124	FUT3	5.71728	2.51533	6.16599e-23	8.62526e-22	yes	up	4.83	4.99	5.02	0.74	0.49	0.81
ENSG00000162772	ATF3	0.479222	-1.06123	6.18627e-23	8.64836e-22	yes	down	8.5	8.89	11.39	20.01	17.49	14.96
ENSG00000197168	NEK5	3.49096	1.80362	6.31348e-23	8.82085e-22	yes	up	3.42	2.97	3.02	0.89	1.21	0.93
ENSG00000010704	HFE	2.14181	1.09883	7.09752e-23	9.88623e-22	yes	up	10.19	13.14	11.53	4.41	5.18	5.28
ENSG00000285108		0.267174	-1.90415	8.64976e-23	1.19975e-21	yes	down	0.26	0.28	0.27	1.01	0.81	0.99
ENSG00000089356	FXYD3	2.84566	1.50876	9.25262e-23	1.28182e-21	yes	up	15.77	19.06	17.97	5.17	7.18	6.78
ENSG00000104953	TLE6	3.67316	1.87702	1.03967e-22	1.43514e-21	yes	up	11.23	15.1	10.59	3.17	2.45	2.08
ENSG00000266714	MYO15B	3.01683	1.59304	1.10218e-22	1.51869e-21	yes	up	7.45	4.95	12.23	2.94	3.6	2.43
ENSG00000198598	MMP17	2.02844	1.02037	1.70517e-22	2.32861e-21	yes	up	18.03	17.1	17.18	9.05	6.6	7.92
ENSG00000185100	ADSS1	3.43408	1.77992	2.7957e-22	3.78638e-21	yes	up	12.82	9.96	13.3	2.88	2.73	2.43
ENSG00000089486	CDIP1	0.448711	-1.15614	3.45576e-22	4.64749e-21	yes	down	2.97	3.38	4.34	7.98	7.43	8.19
ENSG00000135063	FAM189A2	9.31332	3.2193	3.49806e-22	4.70163e-21	yes	up	2.92	2.29	2.35	0.26	0.34	0.2
ENSG00000101076	HNF4A	0.403705	-1.30863	3.87535e-22	5.19659e-21	yes	down	2.2	1.86	2.72	6.52	5.15	4.6
ENSG00000231189		4.26647	2.09304	4.53315e-22	6.05043e-21	yes	up	3.19	3.55	3.46	0.67	1.34	0.61
ENSG00000184949	FAM227A	2.00724	1.00521	5.41383e-22	7.2008e-21	yes	up	2.9	4.33	5.65	1.4	1.73	1.55
ENSG00000284024		0.4946	-1.01566	8.64891e-22	1.13722e-20	yes	down	5.69	5.46	4.16	8.81	7.68	7.65
ENSG00000164199	ADGRV1	2.55617	1.35398	9.45084e-22	1.23982e-20	yes	up	3.95	3.86	2.85	1.49	1.75	1.75
ENSG00000197385	ZNF860	0.44462	-1.16935	1.0175e-21	1.33027e-20	yes	down	2.86	2.31	3.61	5.12	6.34	5.47
ENSG00000154342	WNT3A	3.58679	1.84269	1.33794e-21	1.73638e-20	yes	up	4.13	4.17	3.65	1.09	1.1	0.9
ENSG00000006756	ARSD	2.36657	1.2428	1.36459e-21	1.76996e-20	yes	up	6.05	6.36	4.76	2.73	2.26	1.8
ENSG00000120915	EPHX2	2.24016	1.1636	1.76711e-21	2.2792e-20	yes	up	12.31	15.25	14.2	7.89	3.87	4.44
ENSG00000274173		4.54366	2.18385	2.22392e-21	2.86038e-20	yes	up	5.44	7.19	5.66	1.39	1.17	1.34
ENSG00000164039	BDH2	2.41551	1.27233	2.2772e-21	2.92726e-20	yes	up	11.79	10.02	8.64	4.77	4.15	3.64
ENSG00000167363	FN3K	2.9177	1.54483	2.45634e-21	3.14875e-20	yes	up	10.16	8.56	9.15	2.73	2.15	2.15
ENSG00000132535	DLG4	2.14356	1.10001	3.00639e-21	3.84527e-20	yes	up	9.3	9.07	8.81	3.89	4.22	4.13
ENSG00000132677	RHBG	2.13961	1.09735	3.05678e-21	3.90755e-20	yes	up	6.88	6.84	6.85	2.64	2.81	3.83
ENSG00000023171	GRAMD1B	2.85883	1.51543	3.22907e-21	4.12091e-20	yes	up	2.17	2.25	1.96	0.58	0.73	0.63
ENSG00000174130	TLR6	2.49317	1.31798	3.42371e-21	4.36689e-20	yes	up	3.11	3.27	4.64	1.51	0.82	0.98
ENSG00000167103	PIP5KL1	2.54058	1.34516	5.0951e-21	6.43096e-20	yes	up	17.39	14.29	16.41	12.42	8.43	6.68
ENSG00000145113	MUC4	0.260232	-1.94213	5.74661e-21	7.23344e-20	yes	down	1.89	0.96	1.5	4.74	1.28	2.21
ENSG00000126583	PRKCG	3.73034	1.89931	6.33531e-21	7.94401e-20	yes	up	2.96	2.41	3.13	0.99	0.86	1.1
ENSG00000160323	ADAMTS13	2.01556	1.01118	8.83288e-21	1.10097e-19	yes	up	7.28	8.38	8.49	4.36	3.92	3.69
ENSG00000168216	LMBRD1	2.2644	1.17913	9.81675e-21	1.22162e-19	yes	up	10.95	11.66	10.65	4.38	4.8	4.05
ENSG00000026950	BTN3A1	2.33509	1.22348	1.01501e-20	1.26106e-19	yes	up	8.12	8.96	7.76	2.63	3.85	3.25
ENSG00000166394	CYB5R2	2.28252	1.19063	2.06195e-20	2.53712e-19	yes	up	22.58	19.27	24.86	9.02	8.79	11.14
ENSG00000089472	HEPH	43.5123	5.44335	2.22379e-20	2.7275e-19	yes	up	1.44	2.03	1.42	0.01	0.06	0.04
ENSG00000142530	FAM71E1	4.7388	2.24452	2.48693e-20	3.03728e-19	yes	up	8.64	7.99	8.26	1.55	1.76	1.31
ENSG00000185133	INPP5J	2.01715	1.01232	2.83528e-20	3.44806e-19	yes	up	10.87	10.61	10.74	3.96	4.78	5.52
ENSG00000165521	EML5	4.78447	2.25836	4.76368e-20	5.74766e-19	yes	up	1.73	2.36	2.01	0.64	0.29	0.5
ENSG00000170786	SDR16C5	7.80746	2.96485	6.80784e-20	8.15841e-19	yes	up	2.28	2.99	3.09	0.24	0.52	0.3
ENSG00000101230	ISM1	6.19879	2.63199	9.87523e-20	1.17304e-18	yes	up	2.02	2.4	2.34	0.34	0.27	0.4
ENSG00000223496	EXOSC6	0.249211	-2.00456	1.32174e-19	1.55638e-18	yes	down	0.41	0.36	0.55	1.59	1.52	1.81
ENSG00000103227	LMF1	2.26397	1.17885	2.62915e-19	3.04905e-18	yes	up	10.35	11.65	14.48	5.43	6.39	6.22
ENSG00000133121	STARD13	0.327403	-1.61086	2.73887e-19	3.17309e-18	yes	down	0.86	1	0.88	3.18	2.37	3.17
ENSG00000279501		0.347395	-1.52535	2.89671e-19	3.35088e-18	yes	down	0.99	0.83	0.82	2.39	2.15	2.58
ENSG00000272438		4.5847	2.19683	3.10778e-19	3.59325e-18	yes	up	3.45	2.1	1.94	0.59	1.09	0.43
ENSG00000158164	TMSB15A	2.3047	1.20458	3.31462e-19	3.82662e-18	yes	up	44.58	45.04	42.67	18.95	16.08	19.3
ENSG00000129538	RNASE1	0.374724	-1.4161	3.41766e-19	3.94162e-18	yes	down	3.1	4.01	2.43	7.46	6.08	6.53
ENSG00000198816	ZNF358	2.12153	1.0851	5.23311e-19	5.96361e-18	yes	up	16.25	12.79	13.85	7.17	5.36	6.43
ENSG00000174327	SLC16A13	3.05026	1.60893	6.50902e-19	7.39199e-18	yes	up	8	8.24	6.62	2.48	2.27	2.31
ENSG00000163485	ADORA1	2.80038	1.48562	6.66492e-19	7.56158e-18	yes	up	6.93	7.38	6.9	2.4	3.28	2.45
ENSG00000135960	EDAR	0.398561	-1.32713	7.08045e-19	8.01719e-18	yes	down	1.65	1.69	2.31	4.02	4.45	4.82
ENSG00000233611		0.423628	-1.23913	7.1166e-19	8.05416e-18	yes	down	13.57	14.73	13.61	32.5	30.5	30.71
ENSG00000180644	PRF1	2.44633	1.29062	7.14602e-19	8.08347e-18	yes	up	7.65	8.67	8.19	4.41	3.34	5.29
ENSG00000156298	TSPAN7	17.5654	4.13467	7.78768e-19	8.7877e-18	yes	up	2.71	3.46	4.27	0.06	0.22	0.32
ENSG00000078804	TP53INP2	2.00191	1.00137	9.90842e-19	1.10775e-17	yes	up	5.85	5.94	5.5	2.54	2.75	2.76
ENSG00000267041	ZNF850	0.11701	-3.0953	1.96996e-18	2.17073e-17	yes	down	0.25	0.1	0.09	0.73	2.03	0.96
ENSG00000161395	PGAP3	2.28771	1.1939	2.00609e-18	2.20843e-17	yes	up	7.42	8.4	10.42	4.11	3.79	3.27
ENSG00000168306	ACOX2	4.60875	2.20437	2.39507e-18	2.62525e-17	yes	up	8.99	8.14	9.28	2.28	1.89	1.93
ENSG00000073910	FRY	3.50733	1.81037	2.68025e-18	2.93094e-17	yes	up	1.75	1.61	1.58	0.41	1.18	1.61
ENSG00000097096	SYDE2	0.356677	-1.48731	2.87624e-18	3.14078e-17	yes	down	1.05	0.94	1.01	2.73	2.4	2.74
ENSG00000137880	GCHFR	5.41868	2.43794	3.35571e-18	3.65221e-17	yes	up	16.3	13.79	11.6	3.52	2.05	1.96
ENSG00000006459	KDM7A	2.00219	1.00158	3.96351e-18	4.30151e-17	yes	up	2.76	3.31	3.06	1.95	1.43	1.54
ENSG00000125089	SH3TC1	2.39975	1.26288	4.49311e-18	4.85108e-17	yes	up	8.67	7.58	8.46	3.13	1.98	3.4
ENSG00000053918	KCNQ1	2.4155	1.27232	6.21576e-18	6.65164e-17	yes	up	6.29	6.87	6.2	3.99	2.48	1.9
ENSG00000227356	LINC00866	20.5155	4.35864	8.8133e-18	9.31859e-17	yes	up	1.93	1.99	2.61	0	0.06	0.47
ENSG00000240065	PSMB9	3.73647	1.90168	1.27849e-17	1.33947e-16	yes	up	14.36	9.08	14.07	3.32	3.72	3.09
ENSG00000079385	CEACAM1	4.01567	2.00564	1.45335e-17	1.51852e-16	yes	up	3.49	3.4	3.38	0.82	0.56	0.89
ENSG00000258017		0.226338	-2.14345	1.55556e-17	1.62163e-16	yes	down	18.13	25.02	15.66	80.65	83.12	63.35
ENSG00000100234	TIMP3	4.10197	2.03632	1.71703e-17	1.78672e-16	yes	up	1.72	1.84	1.7	0.43	0.51	0.28
ENSG00000084710	EFR3B	3.65387	1.86942	1.75197e-17	1.81978e-16	yes	up	1.09	1.09	1.16	0.3	0.29	0.28
ENSG00000176532	PRR15	4.06203	2.0222	2.44021e-17	2.51197e-16	yes	up	5.42	4.84	5.87	1.58	1.48	1.56
ENSG00000169403	PTAFR	2.95805	1.56465	2.71413e-17	2.78771e-16	yes	up	3.39	3.52	3.83	1.11	1.48	1.51
ENSG00000135363	LMO2	3.58119	1.84044	2.83567e-17	2.90865e-16	yes	up	6.23	6.06	6.83	1.34	1.76	2.01
ENSG00000267426		2.31068	1.20831	4.34477e-17	4.43482e-16	yes	up	5.22	5.48	4.69	2.58	2.03	1.55
ENSG00000115616	SLC9A2	4.85359	2.27905	4.49588e-17	4.58296e-16	yes	up	1.4	1.27	1.65	0.17	0.27	0.35
ENSG00000111653	ING4	2.25221	1.17134	4.86871e-17	4.95424e-16	yes	up	19.71	22.2	18.25	8.73	8.19	10.41
ENSG00000186529	CYP4F3	2.85947	1.51575	4.92594e-17	5.01025e-16	yes	up	3.21	4.5	3.5	1.23	1.68	2.31
ENSG00000163082	SGPP2	2.08413	1.05945	5.16353e-17	5.23801e-16	yes	up	4.17	4.25	3.92	1.6	1.8	2.11
ENSG00000218336	TENM3	0.165396	-2.59601	5.3749e-17	5.44762e-16	yes	down	0.27	0.25	0.21	1.36	0.44	0.76
ENSG00000270617	URGCP-MRPS24	0.115588	-3.11294	5.67809e-17	5.75238e-16	yes	down	0.89	0.61	0.85	1.89	1.07	1.14
ENSG00000065675	PRKCQ	5.3538	2.42056	1.04683e-16	1.04217e-15	yes	up	1.91	2	1.99	0.3	0.27	0.44
ENSG00000151090	THRB	14.3004	3.83799	1.16574e-16	1.15804e-15	yes	up	1.12	0.78	1.73	0.05	0.12	0.02
ENSG00000145990	GFOD1	0.489069	-1.03189	1.36592e-16	1.35164e-15	yes	down	1.76	2.01	1.45	3.5	3.14	3.48
ENSG00000135374	ELF5	10.4039	3.37906	1.81974e-16	1.78764e-15	yes	up	2.03	2.21	2.17	0.32	0.13	0.26
ENSG00000198203	SULT1C2	2.58514	1.37024	2.14298e-16	2.09711e-15	yes	up	4.57	4.5	4.26	2.91	1.7	1.04
ENSG00000150995	ITPR1	2.16674	1.11552	2.41087e-16	2.35226e-15	yes	up	5.74	4.69	4.29	2.82	2.14	4.08
ENSG00000219665	ZNF433-AS1	0.161181	-2.63325	3.19946e-16	3.09802e-15	yes	down	0.45	1.14	1.01	7.91	6.99	8.78
ENSG00000188818	ZDHHC11	2.21426	1.14683	3.26019e-16	3.1555e-15	yes	up	9.72	9.17	9.85	5.17	4.33	5.08
ENSG00000198542	ITGBL1	10.2787	3.36159	3.54863e-16	3.42458e-15	yes	up	2.09	1.95	2.54	0.07	0.36	0.21
ENSG00000129595	EPB41L4A	11.7054	3.5491	3.61515e-16	3.48586e-15	yes	up	5.17	4.26	3.6	1.05	0.61	0.9
ENSG00000172058	SERF1A	0.468655	-1.0934	3.6969e-16	3.56319e-15	yes	down	18.12	21.69	18.34	42.13	43.15	32.23
ENSG00000140465	CYP1A1	2.85044	1.51119	3.94312e-16	3.79255e-15	yes	up	5.46	4.89	4.43	2.25	1.49	1.32
ENSG00000114854	TNNC1	0.428912	-1.22125	3.9523e-16	3.79979e-15	yes	down	14.39	12.81	14.12	35.22	28.14	29.83
ENSG00000141404	GNAL	2.63077	1.39549	4.55982e-16	4.3729e-15	yes	up	3.26	2.39	3.36	0.76	1.12	1.13
ENSG00000186577	SMIM29	2.28308	1.19098	4.59109e-16	4.40105e-15	yes	up	24.75	20.51	20.65	8.74	8.76	9.19
ENSG00000146592	CREB5	7.07787	2.82332	4.87954e-16	4.66978e-15	yes	up	1.42	1.98	0.92	0.24	0.44	0.18
ENSG00000228594	FNDC10	3.01806	1.59362	5.09462e-16	4.86549e-15	yes	up	6.19	5.6	4.52	1.9	1.8	1.4
ENSG00000183778	B3GALT5	0.481525	-1.05432	5.15686e-16	4.92289e-15	yes	down	1.37	1.54	1.58	3.26	1.99	2.58
ENSG00000211459	MT-RNR1	2.00552	1.00398	5.65548e-16	5.38324e-15	yes	up	4277.2	4340.57	3399.29	1789.07	2078.28	1788.62
ENSG00000072657	TRHDE	0.311966	-1.68054	6.35397e-16	6.02815e-15	yes	down	0.22	0.57	1.32	1.48	1.23	1.15
ENSG00000167771	RCOR2	2.306	1.20539	8.65976e-16	8.16517e-15	yes	up	5.57	6.45	5.19	2.03	2.12	2.57
ENSG00000183496	MEX3B	2.86915	1.52062	8.75758e-16	8.25402e-15	yes	up	2.98	3.21	2.84	0.82	1.19	0.89
ENSG00000180611	MB21D2	0.405836	-1.30103	9.93658e-16	9.33844e-15	yes	down	1.74	1.88	1.57	3.73	4.3	3.93
ENSG00000127220	ABHD8	3.0578	1.6125	1.26415e-15	1.17909e-14	yes	up	5.22	4.74	4.99	2.12	1.23	1.61
ENSG00000235109	ZSCAN31	2.24316	1.16553	1.29623e-15	1.20735e-14	yes	up	9.52	9.17	9.3	3.11	5.25	3.91
ENSG00000170915	PAQR8	2.71174	1.43922	2.0622e-15	1.89546e-14	yes	up	2.33	2.22	2.31	0.81	0.68	0.86
ENSG00000205593	DENND6B	2.27371	1.18505	2.43073e-15	2.22352e-14	yes	up	6.41	5.78	5.04	2.46	2.94	3.17
ENSG00000164002	EXO5	0.00891597	-6.80939	2.76187e-15	2.51345e-14	yes	down	0.08	0.05	0	3.25	4.14	3.29
ENSG00000168477	TNXB	2.2398	1.16337	3.2558e-15	2.94778e-14	yes	up	2.04	3.04	2.49	3.32	1.28	3.18
ENSG00000111981	ULBP1	2.05692	1.04049	3.58547e-15	3.23734e-14	yes	up	5.56	6.05	5.63	2.38	2.64	2.85
ENSG00000165338	HECTD2	0.434187	-1.20361	3.59998e-15	3.24916e-14	yes	down	1.6	1.49	1.43	3.17	3.37	3.46
ENSG00000076356	PLXNA2	11.5868	3.53441	4.00125e-15	3.59721e-14	yes	up	1.24	0.36	0.5	0.03	0.16	0.03
ENSG00000167972	ABCA3	2.32046	1.21441	4.32899e-15	3.88275e-14	yes	up	2.76	2.55	2.41	1.07	0.85	1.09
ENSG00000118257	NRP2	7.13936	2.83579	4.38126e-15	3.92505e-14	yes	up	1.16	1.2	2.03	0.28	0.41	0.23
ENSG00000168994	PXDC1	0.441619	-1.17913	4.7503e-15	4.24738e-14	yes	down	4.66	3.36	4.5	9.06	8.6	9.59
ENSG00000160460	SPTBN4	2.95017	1.5608	5.4379e-15	4.83586e-14	yes	up	3.21	4.3	3.66	1.5	0.81	1.11
ENSG00000133055	MYBPH	43.3589	5.43826	5.8513e-15	5.19947e-14	yes	up	3.14	2.39	3.22	0.15	0.04	0
ENSG00000124493	GRM4	3.51546	1.81371	6.31412e-15	5.60424e-14	yes	up	1.39	2.21	2.52	0.82	0.54	0.68
ENSG00000236333	TRHDE-AS1	0.245177	-2.02811	7.50208e-15	6.6254e-14	yes	down	0.49	0.4	0.32	1.59	1.62	1.35
ENSG00000176406	RIMS2	4.29642	2.10313	7.55604e-15	6.66793e-14	yes	up	1.52	1.59	1.28	0.53	0.67	0.29
ENSG00000172318	B3GALT1	4.74575	2.24664	8.06252e-15	7.10398e-14	yes	up	1.04	1.09	0.83	0.19	0.19	0.2
ENSG00000085741	WNT11	8.22596	3.04018	9.02022e-15	7.92353e-14	yes	up	2.67	2.43	3.06	0.22	0.38	0.27
ENSG00000154319	FAM167A	2.62371	1.39161	9.60775e-15	8.43318e-14	yes	up	2.79	2.6	2.6	0.88	1.03	0.93
ENSG00000133687	TMTC1	3.93698	1.97709	1.2934e-14	1.12924e-13	yes	up	1.13	1.95	1.46	0.24	0.57	0.22
ENSG00000165730	STOX1	2.02402	1.01722	1.51884e-14	1.32006e-13	yes	up	5.89	6.19	7.35	2.65	2.64	3.12
ENSG00000138587	MNS1	9.87752	3.30415	1.6544e-14	1.43409e-13	yes	up	2.26	2.04	2.31	0.11	0.15	0.35
ENSG00000186583	SPATC1	2.77659	1.47331	1.96628e-14	1.69739e-13	yes	up	4.32	3.25	3.79	1.31	1.57	0.75
ENSG00000130518	IQCN	2.47205	1.30571	2.36393e-14	2.0232e-13	yes	up	2.44	3.24	2.23	1.1	1.08	0.93
ENSG00000102879	CORO1A	2.19473	1.13404	2.73579e-14	2.33364e-13	yes	up	10.24	9.55	8.52	5.49	4.3	3.57
ENSG00000133083	DCLK1	0.278962	-1.84186	3.00226e-14	2.55431e-13	yes	down	0.28	0.68	0.46	1.85	1.53	1.38
ENSG00000179388	EGR3	4.15779	2.05582	3.10389e-14	2.63785e-13	yes	up	2.35	1.89	1.27	0.42	0.44	0.52
ENSG00000139971	ARMH4	6.24167	2.64193	3.22898e-14	2.74011e-13	yes	up	1.22	1.74	1.64	0.25	0.4	0.28
ENSG00000220785	MTMR9LP	2.80905	1.49008	3.56362e-14	3.01297e-13	yes	up	5.94	6	5.38	2.71	1.59	1.65
ENSG00000130701	RBBP8NL	4.61613	2.20669	3.58777e-14	3.03004e-13	yes	up	2.74	1.87	2.09	0.47	0.35	0.52
ENSG00000280693	SH3PXD2A-AS1	4.38399	2.13224	4.12246e-14	3.4676e-13	yes	up	3.77	3.28	3.44	0.58	0.7	0.76
ENSG00000197093	GAL3ST4	3.59096	1.84437	5.2193e-14	4.36149e-13	yes	up	3.3	2.97	2.65	0.91	0.81	0.86
ENSG00000164379	FOXQ1	3.14192	1.65165	5.97115e-14	4.96881e-13	yes	up	3.66	3.53	2.73	1.13	0.94	0.9
ENSG00000172348	RCAN2	3.64403	1.86554	6.43821e-14	5.34125e-13	yes	up	2.32	2.36	2.32	0.35	0.85	0.61
ENSG00000171703	TCEA2	2.07042	1.04993	6.52819e-14	5.412e-13	yes	up	18.02	16.25	17.71	7.49	8.41	8.07
ENSG00000075035	WSCD2	509.046	8.99165	6.54011e-14	5.41993e-13	yes	up	2.07	2.45	3.54	0	0	0
ENSG00000102981	PARD6A	3.26127	1.70543	7.38321e-14	6.09009e-13	yes	up	6.4	9.39	8.1	1.95	2.44	2.47
ENSG00000105991	HOXA1	0.384128	-1.38034	9.45722e-14	7.76464e-13	yes	down	2.05	2.01	1.65	3.94	4.18	5.24
ENSG00000176641	RNF152	4.82116	2.26938	9.63093e-14	7.89881e-13	yes	up	0.73	0.62	0.58	0.37	0.25	0.1
ENSG00000134258	VTCN1	4.62731	2.21017	1.05183e-13	8.60509e-13	yes	up	2.27	2.32	2.35	0.39	0.41	0.57
ENSG00000137261	KIAA0319	2.86893	1.52051	1.13934e-13	9.30119e-13	yes	up	1.38	1.26	1.48	0.45	0.56	0.41
ENSG00000249857		0.326583	-1.61448	1.20514e-13	9.82443e-13	yes	down	1.24	0.91	0.8	3.84	2.73	1.9
ENSG00000160179	ABCG1	85.5042	6.41792	1.37774e-13	1.11957e-12	yes	up	2.31	1.89	2.56	0.02	0.05	0
ENSG00000180801	ARSJ	0.291627	-1.7778	1.62101e-13	1.31124e-12	yes	down	0.57	0.77	0.36	1.53	1.52	1.92
ENSG00000129295	DNAAF11	2.53372	1.34126	1.70009e-13	1.37375e-12	yes	up	7.06	9.99	12.04	5.37	2.63	2.06
ENSG00000242574	HLA-DMB	3.05001	1.60882	1.82628e-13	1.47158e-12	yes	up	6.03	5.65	4.96	1.47	2.21	1.68
ENSG00000143195	ILDR2	4.29512	2.1027	1.8946e-13	1.5245e-12	yes	up	1.5	0.69	0.58	0.38	0.26	0.35
ENSG00000124429	POF1B	13.1622	3.71833	1.93661e-13	1.55667e-12	yes	up	0.98	1.13	0.99	0.05	0.08	0.07
ENSG00000159403	C1R	2.60683	1.3823	2.90939e-13	2.30397e-12	yes	up	4.22	4.57	4.6	1.77	2.46	3.11
ENSG00000112139	MDGA1	2.51276	1.32928	2.9553e-13	2.3363e-12	yes	up	2.85	2.95	2.08	1.23	1.46	0.67
ENSG00000172794	RAB37	2.09723	1.06848	3.0309e-13	2.39524e-12	yes	up	8.83	6.76	8.17	3.28	3.21	4.29
ENSG00000162595	DIRAS3	4.40849	2.14028	3.21996e-13	2.53855e-12	yes	up	3.53	4.22	3.95	0.81	1.02	0.6
ENSG00000275410	HNF1B	0.259451	-1.94647	3.44119e-13	2.70924e-12	yes	down	0.52	0.55	0.65	2.09	1.98	2.36
ENSG00000083454	P2RX5	0.482004	-1.05288	4.0525e-13	3.17315e-12	yes	down	4.82	4.87	5.81	12.23	8.47	10.48
ENSG00000137440	FGFBP1	2.06276	1.04457	4.65134e-13	3.62968e-12	yes	up	12.93	12.65	12.69	5.82	6.67	5.08
ENSG00000108515	ENO3	2.18384	1.12687	4.75908e-13	3.70873e-12	yes	up	11.97	11.64	10.57	7.07	4.35	6.85
ENSG00000229852	KHDC1-AS1	0.401487	-1.31657	4.98951e-13	3.88042e-12	yes	down	0.97	0.9	0.99	1.9	1.82	1.71
ENSG00000245648	KLRK1-AS1	2.33941	1.22615	4.99809e-13	3.88577e-12	yes	up	13.93	17.04	14.38	8.37	7.08	8.91
ENSG00000161681	SHANK1	5.57558	2.47912	5.28867e-13	4.10751e-12	yes	up	0.62	1.01	1.74	0.51	0.06	0.26
ENSG00000166432	ZMAT1	9.94946	3.31462	6.47993e-13	5.00231e-12	yes	up	0.94	0.93	0.86	0.09	0.03	0.09
ENSG00000162241	SLC25A45	3.16975	1.66437	6.57434e-13	5.07349e-12	yes	up	3.32	4.3	2.86	1.59	1.35	0.94
ENSG00000100055	CYTH4	2.80974	1.49044	7.07276e-13	5.44534e-12	yes	up	3.31	5.29	5	2.68	0.82	0.87
ENSG00000153404	PLEKHG4B	21.8278	4.4481	7.13296e-13	5.48985e-12	yes	up	0.63	0.58	0.69	0.01	0.02	0.05
ENSG00000145147	SLIT2	2.16556	1.11474	7.3612e-13	5.65793e-12	yes	up	1.93	2.23	1.8	0.77	0.99	0.88
ENSG00000261761	LINC02616	16.7315	4.0645	7.6849e-13	5.90083e-12	yes	up	2.31	1.63	2.25	0.08	0.28	0.08
ENSG00000205810	KLRC3	3.46083	1.79112	8.26633e-13	6.33881e-12	yes	up	5.55	6.39	5.92	1.96	0.86	1.7
ENSG00000197405	C5AR1	2.11159	1.07833	8.73915e-13	6.68132e-12	yes	up	5.87	6.19	7.05	2.92	2.52	2.59
ENSG00000187098	MITF	18.9141	4.24139	8.76189e-13	6.69426e-12	yes	up	0.95	0.69	0.7	0.07	0.38	0.02
ENSG00000230606		2.50674	1.32581	9.04547e-13	6.90404e-12	yes	up	22.63	21.02	18.56	9.64	6.24	6.79
ENSG00000089041	P2RX7	0.334318	-1.58071	9.73303e-13	7.41898e-12	yes	down	0.65	0.55	0.55	1.75	1.81	2.35
ENSG00000205890		2.17358	1.12007	9.75084e-13	7.43009e-12	yes	up	3.62	2.96	3.17	1.43	1.39	1.41
ENSG00000224877	NDUFAF8	0.447839	-1.15895	1.01469e-12	7.72675e-12	yes	down	78.04	62.12	62.66	124.86	148.26	152.7
ENSG00000106004	HOXA5	0.395891	-1.33682	1.06206e-12	8.08481e-12	yes	down	3.69	2.28	4.06	6.49	6.25	8.04
ENSG00000007314	SCN4A	8.55225	3.0963	1.3221e-12	1.00047e-11	yes	up	1.43	0.69	0.73	0.44	0.05	0.03
ENSG00000160055	TMEM234	2.07972	1.05639	2.16963e-12	1.61368e-11	yes	up	9.62	9.68	11.37	5.53	4.35	5.31
ENSG00000143344	RGL1	2.60113	1.37914	2.33656e-12	1.73447e-11	yes	up	2.2	1.99	1.92	0.65	0.6	0.87
ENSG00000143369	ECM1	2.2883	1.19428	2.35574e-12	1.74814e-11	yes	up	6.78	6.94	5.27	2.63	2.62	3.01
ENSG00000139174	PRICKLE1	0.478108	-1.06459	2.97145e-12	2.19091e-11	yes	down	1.58	2.18	1.41	2.96	3.05	3.17
ENSG00000088881	EBF4	2.65678	1.40968	3.62065e-12	2.65426e-11	yes	up	4.49	4.99	4.93	1.19	1.85	1.39
ENSG00000153714	LURAP1L	2.98811	1.57923	3.98868e-12	2.91755e-11	yes	up	3.03	3.25	3.68	1.07	0.91	1.46
ENSG00000134769	DTNA	2.05212	1.03711	4.11809e-12	3.01029e-11	yes	up	4.75	6.35	4.03	2.89	2.48	1.96
ENSG00000256943		3.01267	1.59104	4.41363e-12	3.21611e-11	yes	up	1.76	2.34	2.47	0.74	0.48	1.17
ENSG00000123453	SARDH	2.13026	1.09103	4.63789e-12	3.37417e-11	yes	up	3.87	3.82	3.54	1.89	1.52	1.85
ENSG00000129675	ARHGEF6	2.8371	1.50442	5.12134e-12	3.71883e-11	yes	up	1.48	1.62	1.77	0.52	0.58	0.51
ENSG00000169918	OTUD7A	3.91716	1.96981	5.33792e-12	3.87121e-11	yes	up	0.88	0.79	0.92	0.21	0.28	0.25
ENSG00000151575	TEX9	2.11714	1.08211	6.70507e-12	4.83375e-11	yes	up	8.04	9.01	10.29	3.53	3.55	4.1
ENSG00000253552	HOXA-AS2	0.387776	-1.36671	7.7186e-12	5.52974e-11	yes	down	3.73	4.34	3.68	9.74	7.45	8.39
ENSG00000166046	TCP11L2	2.78728	1.47886	7.82878e-12	5.60518e-11	yes	up	4.4	2.96	3.42	1.67	0.79	0.72
ENSG00000060558	GNA15	0.0431949	-4.53299	8.42603e-12	6.01221e-11	yes	down	0.23	0.13	0	3.31	2.18	2.51
ENSG00000169955	ZNF747	2.53336	1.34105	1.23645e-11	8.69825e-11	yes	up	3.29	3.11	2.32	1.03	1.03	0.85
ENSG00000114378	HYAL1	0.305282	-1.71178	1.5005e-11	1.04948e-10	yes	down	0.74	1.32	0.94	2.67	3.19	3.3
ENSG00000151640	DPYSL4	0.488253	-1.0343	1.65913e-11	1.15586e-10	yes	down	3.41	2.32	2.88	5.87	6.25	5.55
ENSG00000248866	USP46-DT	2.0827	1.05846	1.7991e-11	1.24884e-10	yes	up	2.44	2.61	2.3	1.15	1.11	1.14
ENSG00000197558	SSPOP	3.50531	1.80954	2.00956e-11	1.39031e-10	yes	up	1.1	1.11	1.82	0.5	0.46	0.23
ENSG00000168811	IL12A	0.231346	-2.11188	2.22085e-11	1.53096e-10	yes	down	0.76	1.34	0.71	3.35	4.19	4.33
ENSG00000260267		3.32268	1.73235	2.24789e-11	1.54868e-10	yes	up	2.33	2	1.85	0.54	0.66	0.54
ENSG00000091536	MYO15A	3.26031	1.70501	2.29881e-11	1.58139e-10	yes	up	3.14	2.39	4.14	1.08	0.92	1.09
ENSG00000175040	CHST2	3.09763	1.63116	2.56255e-11	1.75861e-10	yes	up	1.53	1.7	1.65	0.62	0.35	0.49
ENSG00000286989		5.7004	2.51106	2.57573e-11	1.76712e-10	yes	up	1.5	2.46	2.21	0.38	0.35	0.3
ENSG00000273045	C2orf15	4.12657	2.04494	2.60292e-11	1.78471e-10	yes	up	3.04	4.48	5.21	0.58	0.85	1.01
ENSG00000185847	LINC01405	0.242772	-2.04233	2.83566e-11	1.93564e-10	yes	down	6.33	5.57	2.06	9.23	7.22	6.78
ENSG00000164061	BSN	2.53323	1.34098	3.18039e-11	2.16325e-10	yes	up	1.06	0.61	0.5	0.16	0.33	0.25
ENSG00000196159	FAT4	0.497095	-1.00841	3.23837e-11	2.19944e-10	yes	down	0.62	0.39	0.54	0.93	0.91	0.97
ENSG00000160145	KALRN	2.14564	1.10141	3.2753e-11	2.22386e-10	yes	up	3.85	3.12	4.07	1.91	2.34	1.63
ENSG00000138622	HCN4	2.34588	1.23013	3.55406e-11	2.4039e-10	yes	up	1.47	1.41	1.25	0.5	0.54	0.6
ENSG00000012124	CD22	2.9033	1.53769	3.80122e-11	2.56655e-10	yes	up	6.41	5.29	5.36	1.8	1.02	0.97
ENSG00000228544	CCDC183-AS1	3.04386	1.6059	3.98002e-11	2.68254e-10	yes	up	2.27	1.81	2.33	0.64	0.83	0.58
ENSG00000250722	SELENOP	2.76187	1.46565	4.37256e-11	2.94023e-10	yes	up	4.28	4.53	6.24	1.72	1.64	1.95
ENSG00000149654	CDH22	3.91504	1.96903	4.49555e-11	3.02028e-10	yes	up	1.33	1.35	1.44	0.43	0.44	0.51
ENSG00000151136	BTBD11	2.52968	1.33895	4.65232e-11	3.12378e-10	yes	up	1.7	1.75	2.13	0.49	0.73	0.69
ENSG00000233429	HOTAIRM1	0.466888	-1.09885	4.78549e-11	3.20945e-10	yes	down	8.47	9.34	12.83	19.01	16.14	20.78
ENSG00000131378	RFTN1	2.91697	1.54447	4.95285e-11	3.313e-10	yes	up	2.52	3.09	2.45	0.57	1.22	0.97
ENSG00000178662	CSRNP3	119.953	6.90633	5.11684e-11	3.41871e-10	yes	up	0.51	0.41	0.76	0	0	0.01
ENSG00000172006	ZNF554	2.41261	1.27059	5.61984e-11	3.75042e-10	yes	up	2.34	2.91	3.12	1.1	1.35	0.79
ENSG00000197619	ZNF615	0.149739	-2.73947	5.6336e-11	3.75851e-10	yes	down	0.31	0.08	0.32	1.04	0.92	0.76
ENSG00000186088	GSAP	14.1478	3.82251	6.05459e-11	4.0347e-10	yes	up	2.02	2.87	2.06	0.04	0.14	0.02
ENSG00000164744	SUN3	0.391803	-1.3518	6.19496e-11	4.12584e-10	yes	down	4.4	4.17	4.8	12.39	10.67	9.69
ENSG00000204624	DISP3	3.08292	1.6243	6.29939e-11	4.19175e-10	yes	up	1.87	1.82	1.52	0.6	0.9	0.41
ENSG00000167971	CASKIN1	2.4915	1.31701	6.55873e-11	4.3618e-10	yes	up	1.87	1.86	2.88	0.6	0.65	1.06
ENSG00000108387	SEPTIN4	2.2242	1.15329	7.07892e-11	4.70095e-10	yes	up	7.95	8.75	9.03	3.91	3.8	2.61
ENSG00000223573	TINCR	2.33644	1.22431	7.51493e-11	4.97899e-10	yes	up	4.52	4.23	5.04	2.37	1.25	2.38
ENSG00000108759	KRT32	2.81732	1.49432	1.02182e-10	6.70012e-10	yes	up	2.18	2.3	2.03	1.18	0.48	0.55
ENSG00000250131	AGA-DT	0.123729	-3.01474	1.1766e-10	7.68701e-10	yes	down	0.44	1.44	1.35	17.08	12.14	15.61
ENSG00000141639	MAPK4	12.4934	3.64309	1.34935e-10	8.77825e-10	yes	up	0.66	0.52	0.65	0.05	0.02	0.14
ENSG00000148677	ANKRD1	0.0190614	-5.7132	1.35371e-10	8.80406e-10	yes	down	0	0.08	0.04	2	1.93	1.6
ENSG00000105479	ODAD1	3.11357	1.63857	1.48846e-10	9.64772e-10	yes	up	2.17	2.45	2.48	0.65	0.73	0.58
ENSG00000148225	WDR31	2.0142	1.0102	1.59869e-10	1.03418e-09	yes	up	3.3	3.57	3.33	1.36	1.7	2.03
ENSG00000136367	ZFHX2	2.48704	1.31443	1.62066e-10	1.0478e-09	yes	up	1.19	1.18	0.73	0.63	0.38	0.96
ENSG00000119508	NR4A3	5.32655	2.4132	1.97324e-10	1.26509e-09	yes	up	0.56	0.79	0.84	0.08	0.29	0.13
ENSG00000188488	SERPINA5	2.60758	1.38271	2.03156e-10	1.3003e-09	yes	up	4.32	4.69	3.71	1.08	1.68	1.64
ENSG00000287315		4.25008	2.08749	2.07731e-10	1.32884e-09	yes	up	0.88	0.96	1.07	0.1	0.33	0.21
ENSG00000182798	MAGEB17	0.303569	-1.71991	2.16073e-10	1.38105e-09	yes	down	1.75	1.61	1.11	4.66	3.43	5.57
ENSG00000113140	SPARC	9.91965	3.31029	2.21631e-10	1.41461e-09	yes	up	3.64	1.8	1.65	0.32	0.46	0.07
ENSG00000162009	SSTR5	2.27166	1.18375	2.25252e-10	1.43573e-09	yes	up	4.5	3.68	4.48	1.37	2.26	1.7
ENSG00000128298	BAIAP2L2	2.07668	1.05428	2.27266e-10	1.44817e-09	yes	up	8.03	6.52	6.57	2.78	3.24	3.48
ENSG00000213809	KLRK1	4.53458	2.18097	2.37601e-10	1.51067e-09	yes	up	3.1	3.12	2.48	0.35	0.7	0.75
ENSG00000144355	DLX1	0.422331	-1.24355	2.70434e-10	1.7128e-09	yes	down	1.73	1.78	2.36	3.78	3.48	4.3
ENSG00000247271	ZBED5-AS1	2.37589	1.24847	2.73463e-10	1.7315e-09	yes	up	8.38	9.2	8.46	3.65	2.97	3.04
ENSG00000205277	MUC12	3.2104	1.68275	2.8001e-10	1.77199e-09	yes	up	0.46	0.56	0.46	0.08	0.11	0.32
ENSG00000197915	HRNR	0.233415	-2.09903	2.99974e-10	1.89311e-09	yes	down	0.1	0.09	0.13	0.39	0.31	0.53
ENSG00000113389	NPR3	5.77384	2.52953	3.02858e-10	1.91079e-09	yes	up	0.47	0.74	0.88	0.15	0.34	0.08
ENSG00000256576	LINC02361	3.82532	1.93558	3.40944e-10	2.14344e-09	yes	up	3.6	3.51	3.95	0.91	1.31	0.53
ENSG00000232859	LYRM9	2.90485	1.53846	3.60718e-10	2.26403e-09	yes	up	4.47	5.56	6.09	1.65	1.28	2.06
ENSG00000180155	LYNX1	2.57344	1.3637	3.61449e-10	2.26739e-09	yes	up	1.89	2.21	2.06	0.81	0.77	0.45
ENSG00000092529	CAPN3	2.28493	1.19215	3.79327e-10	2.37824e-09	yes	up	4.17	6.04	5.93	1.98	2.58	3.11
ENSG00000279382		2.08196	1.05794	4.17553e-10	2.61079e-09	yes	up	11.16	9.78	9.6	5.6	3.68	4.47
ENSG00000188404	SELL	2.32988	1.22025	4.30374e-10	2.68729e-09	yes	up	4.08	3.92	4	1.76	1.65	1.5
ENSG00000171227	TMEM37	3.43462	1.78015	4.33277e-10	2.70469e-09	yes	up	3.65	2.92	3.4	1.09	0.82	0.82
ENSG00000240204	SMKR1	3.41833	1.77329	4.94949e-10	3.07964e-09	yes	up	7.36	8.77	8.67	2.44	1.84	1.95
ENSG00000176945	MUC20	2.04516	1.03221	5.07852e-10	3.15651e-09	yes	up	5.01	5.21	5.42	2.47	3	2
ENSG00000161912	ADCY10P1	3.08121	1.6235	5.19615e-10	3.22787e-09	yes	up	1.54	1.93	1.25	0.56	0.75	0.69
ENSG00000141519	CCDC40	2.06343	1.04504	5.78006e-10	3.58092e-09	yes	up	7.11	5.77	5.57	2.82	3.43	4.11
ENSG00000129514	FOXA1	3.64803	1.86712	6.54858e-10	4.04072e-09	yes	up	1.88	1.65	1.44	0.49	0.27	0.56
ENSG00000196358	NTNG2	5.34267	2.41756	6.60268e-10	4.07301e-09	yes	up	1.92	1.26	1.75	0.16	0.05	1.03
ENSG00000170961	HAS2	6.05093	2.59716	6.76065e-10	4.1671e-09	yes	up	0.8	0.98	0.61	0.2	0.07	0.1
ENSG00000183508	TENT5C	2.21111	1.14477	6.78925e-10	4.18249e-09	yes	up	1.55	1.64	1.61	0.68	0.63	0.7
ENSG00000139364	TMEM132B	12.7886	3.67679	7.18087e-10	4.41193e-09	yes	up	0.31	0.24	0.36	0.01	0.08	0.03
ENSG00000205693	MANSC4	192.29	7.58714	7.76491e-10	4.75552e-09	yes	up	1.48	1.57	1.72	0	0	0
ENSG00000183979	NPB	0.229116	-2.12585	7.81388e-10	4.78424e-09	yes	down	0.34	0.37	0.58	1.8	1.75	1.76
ENSG00000152766	ANKRD22	2.74518	1.4569	8.04839e-10	4.92257e-09	yes	up	1.85	1.62	1.86	0.45	0.65	0.71
ENSG00000214960	CRPPA	0.299623	-1.73878	8.36997e-10	5.11382e-09	yes	down	0.54	0.49	0.61	1.43	1.37	1.58
ENSG00000113448	PDE4D	5.2698	2.39775	8.50219e-10	5.19184e-09	yes	up	0.67	0.51	0.7	0.14	0.13	0.15
ENSG00000178826	TMEM139	0.425005	-1.23445	9.57261e-10	5.81308e-09	yes	down	4.42	5.13	3.58	10.06	8.49	10.62
ENSG00000166578	IQCD	2.1551	1.10776	9.69304e-10	5.88466e-09	yes	up	6.31	5.74	6.52	2.56	2.59	3.26
ENSG00000137648	TMPRSS4	10.6739	3.41601	9.7986e-10	5.94404e-09	yes	up	1.48	1.2	1.3	0.01	0.45	0.14
ENSG00000104371	DKK4	169.857	7.40818	1.02103e-09	6.18561e-09	yes	up	7.43	5.42	5.1	0	0	0.08
ENSG00000262580		2.34242	1.228	1.1202e-09	6.76146e-09	yes	up	2.9	3.47	5.71	0.89	1.16	0.65
ENSG00000149527	PLCH2	3.82629	1.93595	1.22964e-09	7.40265e-09	yes	up	1.23	0.74	1.02	0.31	0.18	0.29
ENSG00000102904	TSNAXIP1	4.21439	2.07532	1.31867e-09	7.922e-09	yes	up	2.64	3.59	2.46	0.87	1.04	0.66
ENSG00000187634	SAMD11	5.95718	2.57463	1.42148e-09	8.5263e-09	yes	up	2.11	4.92	9.2	0.38	0.19	0.29
ENSG00000091262	ABCC6	2.88145	1.52679	1.53324e-09	9.17509e-09	yes	up	4.77	3.56	3.64	0.57	1.18	1.37
ENSG00000104967	NOVA2	2.28855	1.19444	1.58716e-09	9.47802e-09	yes	up	1.35	1.12	0.96	0.37	0.41	0.45
ENSG00000138400	MDH1B	2.42285	1.27671	1.65662e-09	9.8851e-09	yes	up	5.56	4.42	4.03	2.51	2.09	1.77
ENSG00000175899	A2M	28.0444	4.80964	1.84553e-09	1.0981e-08	yes	up	0.62	1.02	0.88	0	0.05	0.17
ENSG00000287356		4.04483	2.01608	1.85996e-09	1.1064e-08	yes	up	0.77	0.66	0.77	0.11	0.27	0.14
ENSG00000168961	LGALS9	2.84062	1.50621	1.88408e-09	1.11988e-08	yes	up	4.81	3.37	5.13	1.39	1.43	1.64
ENSG00000087116	ADAMTS2	2.31364	1.21017	1.89309e-09	1.12495e-08	yes	up	1.58	1.25	1.41	0.94	0.85	0.85
ENSG00000163536	SERPINI1	2.05809	1.04131	1.92129e-09	1.14111e-08	yes	up	10.1	7.74	8.87	3.4	4.4	4.78
ENSG00000182732	RGS6	2.31484	1.21091	1.99301e-09	1.18188e-08	yes	up	2.14	2.48	2.7	1.11	1.55	1.24
ENSG00000170006	TMEM154	3.49388	1.80483	2.01673e-09	1.19533e-08	yes	up	0.79	1.54	0.9	0.58	1.03	0.1
ENSG00000185168	LINC00482	3.40073	1.76584	2.05888e-09	1.21906e-08	yes	up	3.24	3.28	3.76	1.11	1.31	0.58
ENSG00000187621	TCL6	4.75132	2.24833	2.24818e-09	1.32738e-08	yes	up	1.82	2.5	2	0.59	0.56	0.66
ENSG00000287200		4.38246	2.13174	2.33396e-09	1.37555e-08	yes	up	1.54	2.36	2.12	0.54	0.35	0.4
ENSG00000175938	ORAI3	2.36364	1.24101	2.71732e-09	1.58968e-08	yes	up	5.34	4.63	5.23	2.63	2.77	1.34
ENSG00000197872	CYRIA	4.9391	2.30425	3.07935e-09	1.79736e-08	yes	up	0.98	0.66	0.71	0.11	0.19	0.28
ENSG00000174460	ZCCHC12	2.73244	1.45019	3.23898e-09	1.88574e-08	yes	up	3.18	2.97	3.27	0.84	1.49	0.95
ENSG00000246695	RASSF8-AS1	2.73128	1.44958	3.31988e-09	1.92991e-08	yes	up	3.18	3.38	3.34	1.14	2.05	0.83
ENSG00000204335	SP5	2.6145	1.38653	3.76825e-09	2.18283e-08	yes	up	3.44	3.86	3.07	1.31	1	1.37
ENSG00000138798	EGF	3.43713	1.78121	3.95979e-09	2.29033e-08	yes	up	1.23	2.2	1.12	0.3	0.48	0.52
ENSG00000145703	IQGAP2	2.29833	1.20058	4.61947e-09	2.65585e-08	yes	up	2.71	1.93	2.51	2.29	0.79	1.25
ENSG00000242866	STRC	4.46938	2.16007	5.02531e-09	2.88269e-08	yes	up	1.71	1.51	1.43	0.3	0.16	0.38
ENSG00000131409	LRRC4B	3.01606	1.59266	5.08512e-09	2.91482e-08	yes	up	1.83	2.05	1.82	0.79	0.54	0.44
ENSG00000196275	GTF2IRD2	2.06117	1.04346	5.11248e-09	2.92904e-08	yes	up	5.38	5.75	7.03	2.66	2.42	2.18
ENSG00000177640	CASC2	2.24349	1.16575	5.18453e-09	2.96884e-08	yes	up	2.71	2.87	2.92	1.07	1.31	1.12
ENSG00000183250	LINC01547	2.68134	1.42295	5.2878e-09	3.02647e-08	yes	up	2.33	3.11	2.68	0.98	0.67	0.99
ENSG00000170745	KCNS3	2.01425	1.01025	5.30768e-09	3.03633e-08	yes	up	5.75	6.41	4.83	2.29	2.67	2.88
ENSG00000100156	SLC16A8	2.85196	1.51195	5.41852e-09	3.09666e-08	yes	up	6.87	6.4	7.46	1.72	2.9	1.95
ENSG00000164010	ERMAP	2.06637	1.0471	5.52641e-09	3.15675e-08	yes	up	4.05	4.24	5.06	2.36	1.51	1.36
ENSG00000185664	PMEL	2.26795	1.18139	5.62461e-09	3.20698e-08	yes	up	7.62	8.64	6.67	2.12	2.27	3.7
ENSG00000107821	KAZALD1	2.27681	1.18701	5.66779e-09	3.22959e-08	yes	up	8.56	7.44	5.87	2.15	2.55	2.32
ENSG00000237984	PTENP1	7.58148	2.92248	5.66796e-09	3.22959e-08	yes	up	0.68	0.65	0.59	0.03	0.11	0.1
ENSG00000272668		3.1005	1.6325	5.93387e-09	3.37441e-08	yes	up	0.66	0.71	0.67	0.17	0.19	0.25
ENSG00000152076	CCDC74B	2.12255	1.0858	5.98656e-09	3.40269e-08	yes	up	7.45	6.71	5.02	2.1	1.93	2.92
ENSG00000104903	LYL1	0.143786	-2.79801	6.28267e-09	3.56307e-08	yes	down	0.34	0.44	0.18	2.34	1.91	1.67
ENSG00000183722	LHFPL6	5.63941	2.49555	6.32227e-09	3.58258e-08	yes	up	1.6	1.45	1.26	0.15	0.37	0.22
ENSG00000104415	CCN4	155.204	7.27802	6.39922e-09	3.62381e-08	yes	up	0.37	0.94	1.15	0	0	0
ENSG00000174950	CD164L2	2.33687	1.22457	6.54996e-09	3.70552e-08	yes	up	8.27	7.94	7.35	2.65	2.9	3.66
ENSG00000215045	GRID2IP	3.18612	1.6718	6.57852e-09	3.72077e-08	yes	up	1.23	1.37	1.25	0.63	0.17	0.4
ENSG00000157890	MEGF11	0.448953	-1.15536	6.87031e-09	3.88007e-08	yes	down	1.29	2.21	2.46	3.76	2.79	2.96
ENSG00000188277	C15orf62	2.64416	1.40281	7.04957e-09	3.9774e-08	yes	up	2.55	2.46	2.93	0.79	0.93	1.09
ENSG00000163531	NFASC	3.74156	1.90364	7.47016e-09	4.20747e-08	yes	up	0.67	1.12	0.7	0.17	0.28	0.57
ENSG00000182040	USH1G	2.70897	1.43774	7.87632e-09	4.43299e-08	yes	up	1.71	2.06	1.84	0.48	0.6	0.79
ENSG00000178947	SMIM10L2A	2.84273	1.50728	8.05761e-09	4.52947e-08	yes	up	0.93	1.11	1.23	0.45	0.34	0.29
ENSG00000105996	HOXA2	0.173805	-2.52446	8.10065e-09	4.55144e-08	yes	down	0.21	0.35	0.49	1.17	1.92	2.52
ENSG00000174586	ZNF497	2.79426	1.48247	8.83142e-09	4.94633e-08	yes	up	2.29	1.91	2.55	1.26	0.62	0.84
ENSG00000249242	TMEM150C	0.331454	-1.59312	9.20313e-09	5.15201e-08	yes	down	0.45	0.97	0.64	1.4	1.46	1.56
ENSG00000178462	TUBAL3	6.50906	2.70245	9.63152e-09	5.38658e-08	yes	up	1.82	1.8	1.58	0.12	0.35	0.28
ENSG00000228705	LINC00659	2.46995	1.30448	1.11344e-08	6.19693e-08	yes	up	6.18	5.93	5.36	2.02	1.9	2.55
ENSG00000263325		5.95303	2.57362	1.16777e-08	6.48677e-08	yes	up	2.87	2.88	3.68	0.57	0.11	0.79
ENSG00000267288		4.92604	2.30043	1.2035e-08	6.67716e-08	yes	up	1.29	2.06	2.02	0.33	0.44	0.57
ENSG00000161381	PLXDC1	2.87886	1.5255	1.22548e-08	6.78932e-08	yes	up	2.51	5.67	3.18	0.72	0.5	1.35
ENSG00000181804	SLC9A9	6.71071	2.74647	1.2751e-08	7.05432e-08	yes	up	1.26	1.39	0.77	0.07	0.17	0.23
ENSG00000205913	SRRM2-AS1	3.48755	1.80221	1.29279e-08	7.14842e-08	yes	up	2.95	3.57	3.7	1.24	0.86	0.64
ENSG00000164850	GPER1	2.40362	1.26521	1.30571e-08	7.21638e-08	yes	up	2.48	2.7	3.18	1.08	0.81	1.18
ENSG00000205809	KLRC2	2.57329	1.36361	1.38438e-08	7.64203e-08	yes	up	7.15	9.1	9.62	3.19	3.47	1.7
ENSG00000114861	FOXP1	2.10059	1.07079	1.41872e-08	7.82779e-08	yes	up	2.79	2.52	3.35	1.93	1.32	1.46
ENSG00000178568	ERBB4	15.7106	3.97367	1.43982e-08	7.94151e-08	yes	up	0.16	0.18	0.18	0	0.03	0.01
ENSG00000165591	FAAH2	2.11512	1.08074	1.47174e-08	8.11255e-08	yes	up	4.96	10.11	6.99	2.37	2.55	1.85
ENSG00000136010	ALDH1L2	2.43405	1.28336	1.5733e-08	8.65991e-08	yes	up	1.19	1.88	1.46	0.69	0.48	0.4
ENSG00000168952	STXBP6	5.76029	2.52614	1.7992e-08	9.85145e-08	yes	up	1.42	1.92	1.8	0.35	0.4	0.18
ENSG00000184313	MROH7	8.13714	3.02452	2.04973e-08	1.11674e-07	yes	up	0.73	0.74	0.9	0.09	0.18	0.14
ENSG00000143867	OSR1	3.20913	1.68218	2.21199e-08	1.20116e-07	yes	up	2.71	2.35	2.29	0.61	1.21	0.59
ENSG00000132010	ZNF20	33.8931	5.08292	2.5475e-08	1.37782e-07	yes	up	1.16	0.86	0.89	0	0.07	0
ENSG00000186212	SOWAHB	2.2199	1.15049	2.78515e-08	1.50211e-07	yes	up	2.06	1.92	1.93	0.66	0.97	0.87
ENSG00000086570	FAT2	3.71863	1.89477	2.94136e-08	1.58265e-07	yes	up	0.48	0.32	0.44	0.1	0.12	0.14
ENSG00000112769	LAMA4	0.337114	-1.56869	3.08543e-08	1.65629e-07	yes	down	0.47	0.92	1.35	0.68	3.11	2.36
ENSG00000146674	IGFBP3	23.4222	4.5498	3.25463e-08	1.74483e-07	yes	up	0.93	1.21	1.07	0.03	0	0.07
ENSG00000162755	KLHDC9	128.063	7.00071	3.6903e-08	1.97041e-07	yes	up	3.41	1.42	1.56	0	0	0
ENSG00000286285		0.120672	-3.05084	3.95356e-08	2.10512e-07	yes	down	0.14	0.04	0.03	0.5	0.54	0.5
ENSG00000164749	HNF4G	0.332405	-1.58899	3.98643e-08	2.12163e-07	yes	down	0.41	0.64	0.35	1.47	1.27	2.1
ENSG00000197557	TTC30A	2.43209	1.2822	3.99909e-08	2.12739e-07	yes	up	1.17	1.16	0.94	0.38	0.42	0.45
ENSG00000183401	CCDC159	2.57903	1.36683	4.0104e-08	2.13242e-07	yes	up	14.25	11.71	8.61	3.74	5.54	3.35
ENSG00000143028	SYPL2	0.276942	-1.85234	4.40772e-08	2.3329e-07	yes	down	0.3	0.43	0.28	1.09	1.29	0.97
ENSG00000130203	APOE	0.216761	-2.20583	4.4523e-08	2.35378e-07	yes	down	1.12	0.75	0.67	4.28	3.14	2.46
ENSG00000106772	PRUNE2	14.4538	3.85338	4.46837e-08	2.36174e-07	yes	up	0.91	0.54	0.64	0.03	0.03	0.27
ENSG00000255641		3.14676	1.65387	4.5274e-08	2.39129e-07	yes	up	6	4.7	4.26	1.55	1.87	1.35
ENSG00000286259		2.97537	1.57307	4.60289e-08	2.43004e-07	yes	up	1.67	2.38	1.75	0.76	0.34	0.69
ENSG00000233013	FAM157B	2.70104	1.43352	4.66852e-08	2.46299e-07	yes	up	3.1	3.87	3.08	1.56	1.15	0.77
ENSG00000167772	ANGPTL4	2.39661	1.26099	5.26141e-08	2.76311e-07	yes	up	4.3	4.13	3.72	2.01	1.19	1.57
ENSG00000221818	EBF2	2.5281	1.33805	5.42958e-08	2.84577e-07	yes	up	1.28	1.29	1.07	0.44	0.55	0.58
ENSG00000174899	SLC66A1L	0.00781547	-6.99945	5.56236e-08	2.91052e-07	yes	down	0	0	0	2.16	1.63	0.86
ENSG00000244560		2.90284	1.53746	5.84387e-08	3.05366e-07	yes	up	3.71	2.23	4.64	1.01	1.26	1.52
ENSG00000179930	ZNF648	4.39367	2.13543	5.89726e-08	3.07946e-07	yes	up	0.96	1.12	0.62	0.18	0.19	0.45
ENSG00000152582	SPEF2	2.07082	1.0502	6.49577e-08	3.37895e-07	yes	up	3.3	3.62	2.61	1.95	1.01	1.55
ENSG00000183914	DNAH2	0.336533	-1.57118	6.71147e-08	3.48484e-07	yes	down	0.33	0.24	0.19	1.1	0.95	0.74
ENSG00000204396	VWA7	2.11738	1.08228	6.94523e-08	3.59972e-07	yes	up	6.15	4.78	8.21	3.6	2.56	2.26
ENSG00000105427	CNFN	3.14348	1.65236	7.01758e-08	3.63476e-07	yes	up	16.23	11.69	16.41	4.34	6.09	3.42
ENSG00000182389	CACNB4	2.54246	1.34623	7.14552e-08	3.69853e-07	yes	up	0.85	1.6	1.55	0.71	0.76	0.73
ENSG00000197565	COL4A6	3.18927	1.67323	7.21709e-08	3.73389e-07	yes	up	1.04	0.98	0.96	0.26	0.25	0.22
ENSG00000143502	SUSD4	4.65313	2.2182	7.54393e-08	3.8951e-07	yes	up	1.43	1.09	1.67	0.78	0.83	0.44
ENSG00000266278	LINC01910	0.323956	-1.62613	7.76597e-08	4.00255e-07	yes	down	0.92	0.43	0.83	2.82	2.57	2.43
ENSG00000267073		2.68945	1.42731	1.0422e-07	5.31314e-07	yes	up	12.52	16.79	13.09	5.1	7.47	6.88
ENSG00000146955	RAB19	2.60387	1.38066	1.06571e-07	5.42578e-07	yes	up	2.24	2.39	1.86	0.7	0.74	1.02
ENSG00000124107	SLPI	5.31	2.40871	1.10934e-07	5.64039e-07	yes	up	7.04	6.8	6.39	0.89	1.24	1.48
ENSG00000122691	TWIST1	2.86305	1.51755	1.1192e-07	5.688e-07	yes	up	9.37	6.77	6.27	3.63	1.29	2.51
ENSG00000285505		121.601	6.92601	1.14139e-07	5.79822e-07	yes	up	0.8	0.3	0.2	0	0	0
ENSG00000102409	BEX4	109.765	6.77827	1.15075e-07	5.8432e-07	yes	up	1.43	1.02	1.18	0	0	0
ENSG00000224940	PRRT4	2.48158	1.31126	1.15604e-07	5.86758e-07	yes	up	2.74	2.9	2.95	1.37	0.71	1.37
ENSG00000186231	KLHL32	6.93154	2.79318	1.27528e-07	6.44565e-07	yes	up	0.6	0.73	0.72	0.53	0.45	0.16
ENSG00000256087	ZNF432	0.0582207	-4.10232	1.30609e-07	6.59267e-07	yes	down	0.14	0.15	0.01	0.45	0.4	0.47
ENSG00000221843	C2orf16	3.6801	1.87974	1.30648e-07	6.59316e-07	yes	up	0.2	0.22	0.18	0.04	0.07	0.04
ENSG00000276170		0.0461909	-4.43625	1.48003e-07	7.42662e-07	yes	down	0.26	0	0.66	2.85	4.41	4.52
ENSG00000117643	MAN1C1	2.74164	1.45504	1.49567e-07	7.49693e-07	yes	up	2.08	2.23	2.52	0.68	0.58	0.65
ENSG00000186204	CYP4F12	2.82258	1.49702	1.50219e-07	7.52795e-07	yes	up	3.49	2.86	3.07	0.79	0.99	1.88
ENSG00000181513	ACBD4	2.46931	1.30411	1.54324e-07	7.72357e-07	yes	up	4.85	4.36	4.11	1.47	1.8	2.09
ENSG00000262147		0.38101	-1.3921	1.62206e-07	8.09343e-07	yes	down	2.27	2.16	1.92	5.64	4.12	5.52
ENSG00000246859	STARD4-AS1	2.05348	1.03807	1.68417e-07	8.38693e-07	yes	up	3.41	5.99	3.77	3.29	2.73	2.93
ENSG00000168993	CPLX1	2.10047	1.07071	1.70891e-07	8.50644e-07	yes	up	3.72	5.4	4.27	2.16	1.81	2.87
ENSG00000225720		104.171	6.70282	1.74267e-07	8.66324e-07	yes	up	2.99	2.59	1.98	0	0	0
ENSG00000134198	TSPAN2	29.7298	4.89384	1.76125e-07	8.74618e-07	yes	up	0.46	0.89	1.26	0	0.02	0.09
ENSG00000005961	ITGA2B	2.27472	1.18569	1.7992e-07	8.92885e-07	yes	up	3.24	2.42	2.49	2.16	1.49	1.09
ENSG00000145920	CPLX2	3.26888	1.7088	1.85289e-07	9.18736e-07	yes	up	1.24	2.55	1.38	0.49	0.92	0.25
ENSG00000204920	ZNF155	2.62058	1.38989	2.29564e-07	1.12902e-06	yes	up	2.19	2.56	2.46	0.75	0.73	0.82
ENSG00000284308	C2orf81	3.16605	1.66269	2.31052e-07	1.13585e-06	yes	up	2.24	3.4	2.86	1.01	1.11	0.51
ENSG00000105472	CLEC11A	2.41963	1.27478	2.42178e-07	1.188e-06	yes	up	5.31	4.8	4.59	2.2	1.35	2.1
ENSG00000120708	TGFBI	0.190337	-2.39338	2.47974e-07	1.2154e-06	yes	down	0.41	0.16	0.16	2.04	1.98	1.89
ENSG00000225361	PPP1R26-AS1	2.41361	1.27119	2.99525e-07	1.45658e-06	yes	up	9.7	9.66	6.73	3.53	3	2.47
ENSG00000012779	ALOX5	3.50037	1.80751	3.0621e-07	1.48783e-06	yes	up	3.42	3.39	3.38	1.73	1.36	0.24
ENSG00000147689	FAM83A	15.5374	3.95767	3.3944e-07	1.64478e-06	yes	up	0.56	0.49	1.05	0.12	0	0.01
ENSG00000115257	PCSK4	2.17403	1.12037	3.75292e-07	1.80745e-06	yes	up	7.16	5.8	5.35	1.56	3.86	4.34
ENSG00000127863	TNFRSF19	2.4445	1.28954	3.76558e-07	1.81317e-06	yes	up	1.24	1.44	1.62	0.56	0.52	0.57
ENSG00000165194	PCDH19	2.8692	1.52065	3.95348e-07	1.89927e-06	yes	up	0.47	0.45	0.46	0.2	0.13	0.13
ENSG00000254369	HOXA-AS3	0.458875	-1.12383	4.08425e-07	1.95923e-06	yes	down	1.53	1.36	1.51	3.15	3.12	2.65
ENSG00000140297	GCNT3	2.36367	1.24103	4.16539e-07	1.99524e-06	yes	up	1.82	1.9	3.18	0.71	0.72	1.36
ENSG00000278921	EPB41L4A-DT	97.0655	6.60089	4.17786e-07	1.99996e-06	yes	up	1.95	1.63	0.7	0	0	0
ENSG00000226419	SLC16A1-AS1	0.43245	-1.20939	4.29196e-07	2.05245e-06	yes	down	1.29	2.04	1.81	3.37	3.52	3.42
ENSG00000157782	CABP1	7.18411	2.84481	4.30945e-07	2.0591e-06	yes	up	2.12	1.69	1.33	0.14	0.2	0.31
ENSG00000196872	CRACDL	6.4299	2.6848	4.5025e-07	2.1451e-06	yes	up	1.02	1.26	0.59	0.02	0.58	0.19
ENSG00000173702	MUC13	0.265045	-1.91569	4.61087e-07	2.19355e-06	yes	down	0.14	0.34	0.43	0.99	1.12	1.08
ENSG00000286056		95.8131	6.58215	4.633e-07	2.20362e-06	yes	up	0.73	0.31	0.58	0	0	0
ENSG00000196083	IL1RAP	0.450726	-1.14968	4.66209e-07	2.217e-06	yes	down	0.66	1.28	0.84	1.55	1.98	1.88
ENSG00000119121	TRPM6	0.383909	-1.38116	4.71907e-07	2.24317e-06	yes	down	0.23	0.38	0.32	0.49	0.63	0.47
ENSG00000185432	METTL7A	2.36098	1.23939	4.82326e-07	2.29175e-06	yes	up	2.03	2.1	2.01	0.83	1.09	0.66
ENSG00000204778	CBWD4P	0.494242	-1.01671	4.9169e-07	2.33214e-06	yes	down	3.18	2.42	1.98	5.1	4.57	3.88
ENSG00000101280	ANGPT4	2.83114	1.50138	4.97691e-07	2.35939e-06	yes	up	4.83	2.18	2.48	0.55	0.92	1.23
ENSG00000127324	TSPAN8	77.5062	6.27624	5.08623e-07	2.40923e-06	yes	up	1.65	2.38	2	0	0	0.1
ENSG00000275496		2.28446	1.19185	5.12832e-07	2.42766e-06	yes	up	2.94	6.25	6.94	1.95	2.86	2.83
ENSG00000261934	PCDHGA9	4.79423	2.2613	5.16647e-07	2.44422e-06	yes	up	0.53	0.48	0.46	0.1	0.14	0.09
ENSG00000136235	GPNMB	3.07141	1.6189	5.64789e-07	2.65721e-06	yes	up	4.14	5.04	4.23	1.37	1.77	1.32
ENSG00000179344	HLA-DQB1	2.43579	1.28439	5.71495e-07	2.68766e-06	yes	up	3.43	3.47	4.07	1.58	1	2.76
ENSG00000233593	LINC02609	3.13153	1.64687	5.74928e-07	2.70215e-06	yes	up	3	3.61	7.67	0.81	1.07	0.73
ENSG00000184156	KCNQ3	9.98386	3.3196	6.47293e-07	3.0225e-06	yes	up	0.2	0.14	0.27	0.01	0.04	0.13
ENSG00000129946	SHC2	3.75727	1.90968	6.53462e-07	3.04945e-06	yes	up	1.83	1.85	1.49	0.71	0.32	0.37
ENSG00000168350	DEGS2	8.18613	3.03318	6.59575e-07	3.0761e-06	yes	up	0.4	0.61	0.96	0.03	0.36	0.15
ENSG00000153930	ANKFN1	3.40155	1.76619	6.96988e-07	3.24073e-06	yes	up	0.3	0.57	0.34	0.28	0.19	0.15
ENSG00000254057		2.1648	1.11423	7.23708e-07	3.35885e-06	yes	up	7.03	3.3	5.5	1.56	1.45	2.26
ENSG00000205236		2.54466	1.34747	7.35605e-07	3.41269e-06	yes	up	3.53	2.18	1.55	1.33	1.29	2.84
ENSG00000261553		0.371507	-1.42854	7.61323e-07	3.52702e-06	yes	down	1.75	1.23	1.47	2.23	3.71	6.12
ENSG00000186648	CARMIL3	4.51415	2.17445	7.94501e-07	3.67703e-06	yes	up	0.77	0.46	0.93	0.15	0.1	0.15
ENSG00000019505	SYT13	2.02061	1.01479	7.99114e-07	3.69763e-06	yes	up	1.34	1.37	1.42	0.59	0.66	0.67
ENSG00000105270	CLIP3	3.22306	1.68843	8.17754e-07	3.77932e-06	yes	up	1.08	1.21	1.63	0.47	0.35	0.27
ENSG00000142233	NTN5	2.81167	1.49143	8.38554e-07	3.86845e-06	yes	up	2.86	3.95	2.5	1.22	1.07	1.07
ENSG00000284554		3.32181	1.73197	8.71349e-07	4.0133e-06	yes	up	2.35	1.86	3.94	1.01	0.47	0.87
ENSG00000198734	F5	8.75657	3.13037	8.83912e-07	4.06953e-06	yes	up	0.42	0.24	0.2	0.02	0.02	0.03
ENSG00000226124	FTCDNL1	15.0392	3.91066	9.41549e-07	4.32106e-06	yes	up	0.87	0.93	2.28	0	0.04	0.24
ENSG00000118308	IRAG2	25.0907	4.64908	9.46422e-07	4.34168e-06	yes	up	0.8	0.8	0.88	0	0	0.08
ENSG00000197165	SULT1A2	4.95057	2.30759	9.68607e-07	4.43549e-06	yes	up	1.5	1.8	1.82	0.14	0.5	0.29
ENSG00000170899	GSTA4	3.49104	1.80366	9.96494e-07	4.55775e-06	yes	up	2.55	2.98	2.78	0.69	0.7	0.76
ENSG00000255126		0.0110012	-6.50619	9.96843e-07	4.55844e-06	yes	down	0	0	0	2.07	4.31	1.76
ENSG00000178809	TRIM73	2.99314	1.58166	1.00214e-06	4.58176e-06	yes	up	3.34	1.56	2.17	0.55	0.22	0.57
ENSG00000130303	BST2	3.43116	1.7787	1.01034e-06	4.61648e-06	yes	up	3.78	3.47	4.53	0.89	1.02	1.3
ENSG00000155265	GOLGA7B	2.08331	1.05888	1.02819e-06	4.69432e-06	yes	up	1.1	1.16	1.11	0.46	0.53	0.43
ENSG00000267110		0.49401	-1.01739	1.03439e-06	4.72077e-06	yes	down	1.26	0.83	1.26	5.19	5.58	6.12
ENSG00000100298	APOBEC3H	3.71412	1.89302	1.07002e-06	4.88043e-06	yes	up	3.25	5.08	3.88	0.91	1.13	1.04
ENSG00000255819	KLRC4-KLRK1	5.50824	2.46159	1.08164e-06	4.93051e-06	yes	up	2.04	1.73	3.02	0.21	0.42	0.6
ENSG00000078401	EDN1	0.321623	-1.63656	1.14978e-06	5.22457e-06	yes	down	0.65	0.5	0.64	1.45	2.24	1.55
ENSG00000227954	TARID	7.81747	2.9667	1.17431e-06	5.33076e-06	yes	up	1.83	1.75	1.34	0.08	0.08	0.07
ENSG00000254363		4.62133	2.20831	1.2433e-06	5.62837e-06	yes	up	0.3	1.05	0.69	0.26	0.07	0.08
ENSG00000137571	SLCO5A1	69.2895	6.11456	1.25248e-06	5.66881e-06	yes	up	0.25	0.21	0.97	0.81	0	0
ENSG00000077274	CAPN6	2.82474	1.49812	1.26137e-06	5.70345e-06	yes	up	1.33	1.2	0.9	0.39	0.36	0.39
ENSG00000167619	TMEM145	2.12008	1.08412	1.28302e-06	5.79793e-06	yes	up	5.86	3.19	2.62	1.77	1.24	3.45
ENSG00000262526		83.573	6.38497	1.36105e-06	6.13728e-06	yes	up	1.22	1.64	2.67	0	0	0
ENSG00000248383	PCDHAC1	2.59252	1.37435	1.38474e-06	6.24287e-06	yes	up	1.21	0.9	1	0.47	0.23	0.35
ENSG00000204291	COL15A1	9.1386	3.19197	1.4022e-06	6.3154e-06	yes	up	0.33	0.29	0.31	0.01	0.04	0.04
ENSG00000159640	ACE	2.00046	1.00033	1.42422e-06	6.40702e-06	yes	up	4.04	2.04	2.96	1.23	0.92	1.71
ENSG00000133048	CHI3L1	80.555	6.3319	1.55752e-06	6.98213e-06	yes	up	0.81	0.6	0.75	0	0	0
ENSG00000054392	HHAT	2.0303	1.02169	1.56704e-06	7.02067e-06	yes	up	2.71	2.48	2.46	1.1	1.24	0.93
ENSG00000167131	CCDC103	5.67626	2.50494	1.66087e-06	7.42516e-06	yes	up	3.8	5.36	3.54	2.19	0.68	1.55
ENSG00000042980	ADAM28	23.1439	4.53256	1.76557e-06	7.88099e-06	yes	up	1.56	0.6	0.99	0	0.09	0.03
ENSG00000277778	PGM5P2	0.416935	-1.2621	1.80197e-06	8.02943e-06	yes	down	1.1	1.8	1.33	3.31	3.73	2.79
ENSG00000141854	MISP3	2.53927	1.34442	1.86123e-06	8.27747e-06	yes	up	5.2	3.49	3.49	1.34	1.27	1.66
ENSG00000089091	DZANK1	2.12552	1.08781	1.89671e-06	8.43199e-06	yes	up	3.95	2.4	2.48	1.01	1.38	1.16
ENSG00000186854	TRABD2A	0.452676	-1.14345	1.92242e-06	8.53969e-06	yes	down	1.87	1.57	1.29	4.25	2.09	3
ENSG00000180425	C11orf71	2.45564	1.2961	1.95197e-06	8.66591e-06	yes	up	2.68	2.21	3.02	0.84	1.1	1.08
ENSG00000251348	HSPD1P11	0.32879	-1.60476	1.99117e-06	8.83154e-06	yes	down	0.83	0.44	1.06	2.37	2.57	1.8
ENSG00000108602	ALDH3A1	4.02496	2.00897	1.9912e-06	8.83154e-06	yes	up	1.51	2.38	2.73	0.71	0.5	0.28
ENSG00000188051	TMEM221	2.08239	1.05824	2.14575e-06	9.46591e-06	yes	up	3.36	4.19	3.66	1.36	1.74	1.56
ENSG00000116117	PARD3B	4.17238	2.06087	2.18788e-06	9.63515e-06	yes	up	0.75	0.6	0.67	0.27	0.03	0.42
ENSG00000166532	RIMKLB	64.5942	6.01333	2.22522e-06	9.77712e-06	yes	up	1.79	2.15	0.51	0	0.01	0
ENSG00000187554	TLR5	3.21728	1.68584	2.23773e-06	9.82646e-06	yes	up	1.29	0.98	1.07	0.21	0.79	0.36
ENSG00000167759	KLK13	8.07958	3.01428	2.3886e-06	1.0451e-05	yes	up	1.07	1.1	1.31	0.21	0.58	0.03
ENSG00000142609	CFAP74	2.1813	1.12519	2.50493e-06	1.09413e-05	yes	up	2.87	2.65	1.68	2.86	1.49	1.26
ENSG00000256029		4.44734	2.15294	2.53514e-06	1.10627e-05	yes	up	0.37	0.29	1.18	0.13	0.05	0.03
ENSG00000286587		0.0424937	-4.55661	2.71675e-06	1.18283e-05	yes	down	0.25	0	0.55	4.79	9.18	4.17
ENSG00000114654	EFCC1	3.03623	1.60228	2.75637e-06	1.19872e-05	yes	up	1.24	1.56	1.41	0.38	0.37	0.32
ENSG00000258130		3.24229	1.69701	2.78482e-06	1.2104e-05	yes	up	3.81	3.68	2.25	1.03	0.42	1.32
ENSG00000125848	FLRT3	0.0942261	-3.40773	2.79248e-06	1.2135e-05	yes	down	0.03	0	0.05	0.29	0.75	0.19
ENSG00000267795	SMIM22	0.203762	-2.29505	2.83444e-06	1.23104e-05	yes	down	2.01	1.48	1.52	10.04	8.41	7.17
ENSG00000137868	STRA6	3.31324	1.72824	2.89701e-06	1.25537e-05	yes	up	1.44	1.71	1.56	0.76	0.39	0.69
ENSG00000080493	SLC4A4	11.0826	3.47022	2.99127e-06	1.29524e-05	yes	up	0.21	0.15	0.21	0.03	0.02	0.02
ENSG00000137449	CPEB2	3.69454	1.8854	3.08795e-06	1.3356e-05	yes	up	0.73	0.49	1.07	0.15	0.08	0.13
ENSG00000170959	DCDC1	5.21935	2.38387	3.11952e-06	1.34824e-05	yes	up	0.34	0.37	0.55	0.35	0.19	0.05
ENSG00000139344	AMDHD1	2.01906	1.01368	3.14729e-06	1.35998e-05	yes	up	4.15	6.35	3.19	2.78	2.56	1.58
ENSG00000230513	THAP7-AS1	2.26807	1.18147	3.1624e-06	1.36548e-05	yes	up	5.48	4.9	4.74	3.18	1.55	2.15
ENSG00000103723	AP3B2	12.8266	3.68107	3.40291e-06	1.46493e-05	yes	up	1.12	0.46	0.74	0.12	0.03	0.04
ENSG00000275632		0.499916	-1.00024	3.40383e-06	1.46505e-05	yes	down	4.06	2.88	3.14	7.19	5.4	4.68
ENSG00000145217	SLC26A1	3.23613	1.69427	3.6465e-06	1.56307e-05	yes	up	0.76	1.2	0.9	0.41	0.56	0.53
ENSG00000226380		2.04732	1.03374	3.65658e-06	1.5671e-05	yes	up	2.5	1.44	2.2	0.45	1.06	1.21
ENSG00000135447	PPP1R1A	3.59095	1.84437	3.76858e-06	1.61149e-05	yes	up	1.92	1.68	1.87	0.77	0.39	0.57
ENSG00000138028	CGREF1	2.85314	1.51255	4.1561e-06	1.76832e-05	yes	up	2.8	2.63	2.07	0.76	0.87	0.94
ENSG00000162415	ZSWIM5	2.22826	1.15592	4.28851e-06	1.82163e-05	yes	up	0.76	0.93	1.02	0.38	0.43	0.34
ENSG00000128271	ADORA2A	0.415287	-1.26782	4.32432e-06	1.83582e-05	yes	down	1.99	1.15	0.83	2.33	3.47	2.02
ENSG00000147041	SYTL5	4.82498	2.27052	4.42782e-06	1.87803e-05	yes	up	0.54	0.33	0.43	0.07	0.11	0.08
ENSG00000163637	PRICKLE2	15.5833	3.96193	4.57917e-06	1.94007e-05	yes	up	0.31	0.24	0.17	0.03	0	0.01
ENSG00000236714	LINC01844	7.32913	2.87364	4.65157e-06	1.96857e-05	yes	up	1.28	0.85	1.08	0.04	0.11	0.13
ENSG00000172183	ISG20	2.10168	1.07154	4.74989e-06	2.00907e-05	yes	up	7.87	7.11	6.04	2.73	2.05	3.27
ENSG00000158458	NRG2	3.71928	1.89502	4.76623e-06	2.01561e-05	yes	up	0.91	0.95	0.94	0.16	0.5	0.14
ENSG00000175879	HOXD8	2.69289	1.42915	4.93137e-06	2.08124e-05	yes	up	2.83	2.92	3.04	1.93	0.78	0.59
ENSG00000277925	Telomerase-vert	15.4192	3.94665	5.38795e-06	2.26603e-05	yes	up	5.59	5.71	8.91	0.33	0.39	0.54
ENSG00000137558	PI15	3.12385	1.64332	5.59859e-06	2.34947e-05	yes	up	0.49	0.88	0.57	0.36	0.07	0.25
ENSG00000162572	SCNN1D	2.17365	1.12012	5.71172e-06	2.39389e-05	yes	up	3.33	2.98	5.38	2.63	1.19	1.52
ENSG00000183570	PCBP3	2.93812	1.55489	5.86356e-06	2.45394e-05	yes	up	1.95	2.41	1.69	0.66	0.68	0.43
ENSG00000183281	PLGLB1	3.85146	1.94541	6.54892e-06	2.72639e-05	yes	up	1.77	2.08	2.18	0.25	0.62	0.77
ENSG00000259495		3.35455	1.74612	6.70017e-06	2.78683e-05	yes	up	0.95	0.65	0.87	0.23	0.1	0.23
ENSG00000089225	TBX5	67.7252	6.08162	6.7956e-06	2.82499e-05	yes	up	0.2	0.53	0.43	0	0	0
ENSG00000117983	MUC5B	5.12011	2.35618	7.08622e-06	2.93837e-05	yes	up	0.37	0.08	0.13	0.02	0.03	0.01
ENSG00000117069	ST6GALNAC5	0.483492	-1.04844	7.42281e-06	3.06743e-05	yes	down	1.01	1.04	0.54	2.95	3.49	2.2
ENSG00000138378	STAT4	2.42275	1.27665	7.85462e-06	3.23656e-05	yes	up	2.85	2.64	2.56	1.15	0.45	0.78
ENSG00000125798	FOXA2	64.9169	6.02052	7.97125e-06	3.28109e-05	yes	up	0.34	0.33	0.35	0	0	0
ENSG00000137393	RNF144B	2.72434	1.44591	7.98839e-06	3.28756e-05	yes	up	0.85	1.52	1.06	0.52	0.24	0.23
ENSG00000204311	PJVK	2.22268	1.1523	8.0599e-06	3.31462e-05	yes	up	4	3.23	4.2	2.47	1.13	1.5
ENSG00000198074	AKR1B10	4.03687	2.01324	8.17978e-06	3.36152e-05	yes	up	2.3	2.33	2.6	0.69	0.53	0.76
ENSG00000250510	GPR162	2.44854	1.29192	8.21237e-06	3.3737e-05	yes	up	2.77	3.19	2.42	1.11	0.95	1.35
ENSG00000230438	SERPINB9P1	2.97472	1.57276	8.23412e-06	3.38203e-05	yes	up	0.91	1.33	1.85	0.3	0.91	0.42
ENSG00000105737	GRIK5	2.0167	1.012	8.24775e-06	3.38703e-05	yes	up	1.72	1.9	1.82	0.78	0.88	0.84
ENSG00000144668	ITGA9	2.74044	1.45441	8.53106e-06	3.50024e-05	yes	up	0.55	0.51	0.49	0.15	0.17	0.13
ENSG00000182310	SPACA6	2.21376	1.1465	9.43154e-06	3.85252e-05	yes	up	6.16	4.13	4.99	1.05	3.93	3.13
ENSG00000184925	LCN12	4.48947	2.16654	1.0024e-05	4.08584e-05	yes	up	2.19	3.62	3.12	0.34	0.53	0.38
ENSG00000154099	DNAAF1	2.65779	1.41023	1.00893e-05	4.11099e-05	yes	up	1.68	1.21	1.16	0.39	0.48	0.49
ENSG00000186352	ANKRD37	0.355241	-1.49313	1.04099e-05	4.23409e-05	yes	down	3	2.11	2.18	5.63	6.74	4.8
ENSG00000144847	IGSF11	10.4982	3.39207	1.04275e-05	4.23916e-05	yes	up	0.45	1.24	0.6	0.02	0	0.17
ENSG00000170381	SEMA3E	0.300579	-1.73418	1.07048e-05	4.3433e-05	yes	down	0.37	0.27	0.17	0.4	1.53	0.78
ENSG00000169758	TMEM266	5.66444	2.50193	1.09022e-05	4.41951e-05	yes	up	0.87	0.8	0.9	0.05	0.17	0.29
ENSG00000171431	KRT20	2.97088	1.57089	1.09987e-05	4.45625e-05	yes	up	2.16	1.64	1.83	0.51	0.84	0.46
ENSG00000186451	SPATA12	3.40626	1.76819	1.14579e-05	4.63413e-05	yes	up	1.6	1.41	0.94	0.4	0.46	0.24
ENSG00000124140	SLC12A5	0.0511548	-4.28899	1.14644e-05	4.63595e-05	yes	down	0	0.4	0.01	1.79	3.02	1.36
ENSG00000203780	FANK1	2.13038	1.09111	1.14796e-05	4.64131e-05	yes	up	6.04	6.85	6.44	4.83	2.79	3.02
ENSG00000123338	NCKAP1L	10.069	3.33185	1.25675e-05	5.05448e-05	yes	up	0.16	0.25	0.35	0.02	0.02	0.12
ENSG00000175785	PRIMA1	2.05276	1.03756	1.28004e-05	5.14366e-05	yes	up	1.44	1.55	1.62	0.8	0.71	0.6
ENSG00000249715	FER1L5	9.16922	3.1968	1.2849e-05	5.16135e-05	yes	up	0.35	0.19	0.27	0	0.04	0.04
ENSG00000213199	ASIC3	3.14774	1.65432	1.29367e-05	5.19477e-05	yes	up	3.77	3.3	2.94	0.83	0.48	1.17
ENSG00000167995	BEST1	2.71621	1.44159	1.29665e-05	5.20491e-05	yes	up	0.85	0.72	0.93	0.31	0.25	0.22
ENSG00000181350	LRRC75A	2.04779	1.03407	1.3191e-05	5.28859e-05	yes	up	2.31	2.52	1.7	0.77	1.2	1.03
ENSG00000100346	CACNA1I	3.68008	1.87974	1.32355e-05	5.30458e-05	yes	up	0.2	0.22	0.23	0.05	0.06	0.05
ENSG00000239440	LINC02008	2.64471	1.40311	1.35289e-05	5.41933e-05	yes	up	2.63	3.83	2.26	0.84	1.49	0.81
ENSG00000105131	EPHX3	0.068158	-3.87497	1.3561e-05	5.43125e-05	yes	down	0.03	0.08	0.04	0.87	0.43	0.68
ENSG00000186399	GOLGA8R	2.08904	1.06284	1.36077e-05	5.44806e-05	yes	up	1.59	1.91	1.71	0.76	0.9	0.72
ENSG00000167311	ART5	0.377185	-1.40666	1.36642e-05	5.46972e-05	yes	down	1.53	1.05	1.89	3.99	3.82	2.62
ENSG00000181652	ATG9B	2.33212	1.22164	1.51272e-05	6.03015e-05	yes	up	4.86	2.71	2.36	1.93	0.79	2.22
ENSG00000139970	RTN1	5.66806	2.50286	1.52508e-05	6.07838e-05	yes	up	1.2	0.58	0.86	0.06	0.15	0.29
ENSG00000237452	MEIOSIN	0.229463	-2.12366	1.5312e-05	6.10171e-05	yes	down	0.18	0.27	0.1	0.57	0.86	0.8
ENSG00000188687	SLC4A5	2.17286	1.11959	1.55626e-05	6.19944e-05	yes	up	2.14	1.48	0.97	0.85	0.97	1.41
ENSG00000152689	RASGRP3	0.363028	-1.46185	1.56645e-05	6.23786e-05	yes	down	0.46	0.72	1.42	1.17	2.3	2.18
ENSG00000243742	RPLP0P2	3.1137	1.63863	1.56917e-05	6.24759e-05	yes	up	1.23	2.76	2.69	0.98	0.23	0.34
ENSG00000253669	GASAL1	2.3468	1.2307	1.57283e-05	6.26109e-05	yes	up	2.31	4.63	3.56	1.52	1.77	1.4
ENSG00000230487	PSMG3-AS1	2.15216	1.10578	1.61266e-05	6.41187e-05	yes	up	1.18	1.76	1.48	0.54	0.66	0.43
ENSG00000259405	ISCA1P4	14.1419	3.8219	1.61329e-05	6.41326e-05	yes	up	2.39	1.46	2.41	0.32	0	0.09
ENSG00000056558	TRAF1	0.43778	-1.19172	1.7438e-05	6.90941e-05	yes	down	0.56	0.61	0.34	1.02	1.1	1.07
ENSG00000145029	NICN1	2.00306	1.0022	1.74774e-05	6.92264e-05	yes	up	8.95	6.34	4.9	4.4	2.93	1.57
ENSG00000225756	DBH-AS1	5.63978	2.49564	1.77708e-05	7.03594e-05	yes	up	1	0.84	0.6	0.19	0.07	0.14
ENSG00000284969		0.327444	-1.61068	1.84083e-05	7.27506e-05	yes	down	1.13	2.44	2.2	7.96	5.33	3.55
ENSG00000162913	OBSCN-AS1	3.96086	1.98581	1.85332e-05	7.32065e-05	yes	up	1.56	1.83	1.48	0.5	0.32	0.41
ENSG00000166813	KIF7	0.408261	-1.29244	1.93103e-05	7.60669e-05	yes	down	0.77	1.01	0.65	1.76	1.35	1.83
ENSG00000275882	IKBKGP1	0.497422	-1.00746	1.93445e-05	7.61885e-05	yes	down	3	4.22	3.08	6.61	6.38	6.13
ENSG00000196660	SLC30A10	7.87505	2.97729	1.93684e-05	7.62698e-05	yes	up	0.58	0.7	1	0.09	0.03	0.01
ENSG00000092969	TGFB2	0.316914	-1.65783	2.09025e-05	8.20719e-05	yes	down	0.45	0.21	0.4	0.74	0.38	0.56
ENSG00000140057	AK7	2.26639	1.1804	2.12452e-05	8.33319e-05	yes	up	2.07	1.73	2.23	0.73	0.69	0.83
ENSG00000284691		2.4252	1.2781	2.173e-05	8.51467e-05	yes	up	4.52	2.96	3.46	3.16	0.87	1.05
ENSG00000272589	ZSWIM8-AS1	3.20644	1.68097	2.33909e-05	9.13122e-05	yes	up	2.11	1.69	2.04	0.73	0.53	0.46
ENSG00000119866	BCL11A	4.41105	2.14112	2.34163e-05	9.13804e-05	yes	up	1.23	0.91	0.8	0.12	0.12	0.09
ENSG00000198944	SOWAHA	0.193582	-2.36899	2.42025e-05	9.43046e-05	yes	down	0.1	0.06	0.11	0.41	0.51	0.37
ENSG00000162849	KIF26B	2.54583	1.34814	2.42837e-05	9.45889e-05	yes	up	0.31	0.38	0.26	0.18	0.17	0.09
ENSG00000088882	CPXM1	13.9307	3.80019	2.57736e-05	0.000100138	yes	up	0.44	0.51	0.67	0	0	0.1
ENSG00000286438		46.5328	5.54017	2.68259e-05	0.000104015	yes	up	0.61	0.2	0.51	0	0	0.02
ENSG00000157306	ZFHX2-AS1	2.04726	1.0337	2.70313e-05	0.000104706	yes	up	2.55	3	3.33	0.82	1.81	1.61
ENSG00000250770		2.31353	1.2101	2.7045e-05	0.000104741	yes	up	2.6	4.46	3.06	1.1	2.08	1.61
ENSG00000259439	LINC01833	2.20403	1.14015	2.70822e-05	0.000104868	yes	up	2.15	2.85	2.16	1.38	1.65	1.35
ENSG00000248690	HAS2-AS1	11.0095	3.46067	2.76362e-05	0.000106941	yes	up	0.87	1.54	0.9	0	0.11	0.16
ENSG00000110852	CLEC2B	7.6207	2.92992	2.81867e-05	0.000108961	yes	up	1.01	1.65	1.11	0.19	0	0.16
ENSG00000198417	MT1F	2.1466	1.10205	2.90454e-05	0.000112092	yes	up	20.37	19.42	11.35	5.03	7.24	8.17
ENSG00000171174	RBKS	2.58399	1.3696	2.91012e-05	0.000112259	yes	up	3.02	4.23	3.26	1.42	1.37	0.97
ENSG00000164741	DLC1	43.874	5.45529	2.99276e-05	0.000115342	yes	up	0.72	0.49	0.28	0.03	0	0
ENSG00000106069	CHN2	2.5434	1.34676	3.04229e-05	0.000117211	yes	up	2.61	3.13	2.68	2.21	1.3	1.05
ENSG00000227120		0.307387	-1.70187	3.06965e-05	0.000118187	yes	down	1.47	0.89	0.65	2.51	3.43	2.16
ENSG00000153253	SCN3A	27.7153	4.79261	3.12257e-05	0.000120153	yes	up	0.15	0.28	0.28	0	0	0.03
ENSG00000287778		2.04719	1.03365	3.12283e-05	0.000120153	yes	up	2.84	4.3	1.6	0.96	2.04	2.04
ENSG00000101680	LAMA1	12.796	3.67762	3.1371e-05	0.000120662	yes	up	0.27	0.18	0.33	0.01	0.01	0.01
ENSG00000169218	RSPO1	54.3095	5.76313	3.23174e-05	0.000124074	yes	up	0.21	0.37	0.27	0	0	0
ENSG00000053108	FSTL4	13.0852	3.70987	3.26867e-05	0.000125429	yes	up	1.07	0.37	1.31	0.11	0.12	0.02
ENSG00000198796	ALPK2	0.209729	-2.2534	3.30225e-05	0.000126675	yes	down	0.06	0.1	0.18	0.48	0.32	0.29
ENSG00000112981	NME5	2.01297	1.00933	3.34324e-05	0.000128119	yes	up	6.05	5.87	6.45	3.16	4.03	2.18
ENSG00000163565	IFI16	17.9054	4.16233	3.4391e-05	0.000131595	yes	up	1.17	0.6	0.72	0	0	0.12
ENSG00000151224	MAT1A	2.80969	1.49041	3.68662e-05	0.000140529	yes	up	1.15	1.55	1.11	0.52	0.33	0.2
ENSG00000162645	GBP2	6.87872	2.78214	4.09912e-05	0.000155428	yes	up	0.38	0.54	0.53	0.09	0	0.04
ENSG00000264920	SP2-DT	3.24132	1.69658	4.1274e-05	0.000156449	yes	up	12.64	13.39	12.04	4.95	5.47	5.52
ENSG00000158427	TMSB15B	2.33127	1.22112	4.20633e-05	0.000159205	yes	up	3.05	2.93	3.7	1.03	1.74	1.12
ENSG00000271857		10.4657	3.3876	4.2526e-05	0.000160798	yes	up	1.54	1.6	1.68	0.18	0	0.23
ENSG00000187624	C17orf97	2.0597	1.04243	4.32953e-05	0.000163518	yes	up	2.77	3.12	2.68	1.14	1.77	1.36
ENSG00000172403	SYNPO2	2.53622	1.34268	4.56902e-05	0.00017228	yes	up	0.27	0.26	0.47	0.13	0.14	0.09
ENSG00000232624	LINC01517	40.6461	5.34505	4.67135e-05	0.000175937	yes	up	0.56	0.39	0.54	0.08	0	0
ENSG00000186832	KRT16	4.12463	2.04427	4.77375e-05	0.000179499	yes	up	1.92	0.86	2.22	0.34	0.53	0.3
ENSG00000104883	PEX11G	2.95273	1.56205	4.78484e-05	0.000179858	yes	up	3.47	2.99	2.54	1.02	0.67	1.12
ENSG00000287712		9.00375	3.17053	4.85203e-05	0.000182217	yes	up	0.78	1.01	1.66	0.18	0.14	0.05
ENSG00000153993	SEMA3D	2.47047	1.30479	4.87445e-05	0.000182957	yes	up	0.73	0.58	0.61	0.26	0.15	0.2
ENSG00000072182	ASIC4	3.05607	1.61168	5.07646e-05	0.000190229	yes	up	1.15	0.77	1.54	0.13	0.46	0.52
ENSG00000276600	RAB7B	4.86666	2.28293	5.25333e-05	0.000196536	yes	up	0.47	0.97	1.04	0.19	0.18	0.08
ENSG00000029534	ANK1	2.45916	1.29816	5.41716e-05	0.000202468	yes	up	0.82	1.17	0.84	0.16	0.41	0.58
ENSG00000142606	MMEL1	2.64567	1.40363	5.44393e-05	0.000203336	yes	up	2.6	5.89	5.24	2.06	0.38	1.72
ENSG00000145777	TSLP	50.3148	5.65291	5.51909e-05	0.00020611	yes	up	0.27	0.24	0.32	0	0	0
ENSG00000173917	HOXB2	0.392059	-1.35086	5.54852e-05	0.000207041	yes	down	1.08	0.98	1.25	3.57	2.47	3.02
ENSG00000084628	NKAIN1	3.05957	1.61333	5.63981e-05	0.000210106	yes	up	1	0.64	1.05	0.29	0.43	0.53
ENSG00000070601	FRMPD1	3.34525	1.74211	5.69594e-05	0.000212129	yes	up	1.43	1.85	1.05	1.77	0.4	1.31
ENSG00000277247		2.09959	1.07011	5.86454e-05	0.000218125	yes	up	5.54	4.98	4.83	2.2	2.26	2.89
ENSG00000177694	NAALADL2	2.73048	1.44915	5.90925e-05	0.000219682	yes	up	1.22	0.94	0.81	0.33	0.8	1.35
ENSG00000225507		0.0192897	-5.69603	6.19101e-05	0.000229414	yes	down	0	0	0	2.09	1.78	1.83
ENSG00000196139	AKR1C3	2.36295	1.24059	6.31224e-05	0.000233606	yes	up	3.07	4.18	4.03	1.2	1.34	1.75
ENSG00000137674	MMP20	0.0185866	-5.74959	6.54117e-05	0.000241689	yes	down	0	0	0	0.65	0.4	0.37
ENSG00000143382	ADAMTSL4	2.12333	1.08633	6.63095e-05	0.000244888	yes	up	1.73	2	2.68	1.18	0.91	0.82
ENSG00000119227	PIGZ	2.22996	1.15702	6.82881e-05	0.000251872	yes	up	1.68	1.54	2.16	1.01	0.6	0.89
ENSG00000173535	TNFRSF10C	0.29645	-1.75414	6.84963e-05	0.000252591	yes	down	1.29	1.03	1.27	2.09	1.39	2.5
ENSG00000055813	CCDC85A	48.6944	5.60568	6.88973e-05	0.000253956	yes	up	0.16	0.15	0.14	0	0	0
ENSG00000134548	SPX	5.57906	2.48002	6.97076e-05	0.000256856	yes	up	0.78	0.68	0.47	0.62	0.14	0.03
ENSG00000196136	SERPINA3	7.54766	2.91603	7.15048e-05	0.000262893	yes	up	1.4	0.83	0.58	0.14	0.13	0.05
ENSG00000263155	MYZAP	2.02735	1.01959	7.23319e-05	0.000265467	yes	up	1.88	2.19	2.64	1.02	1.23	1.02
ENSG00000269516	CYP4F23P	50.3567	5.65411	7.63827e-05	0.000279664	yes	up	8.9	10.25	1.38	0	0	0
ENSG00000234028	EIF2AK3-DT	2.7318	1.44985	7.75499e-05	0.000283352	yes	up	0.96	1.51	1.43	0.27	0.53	0.52
ENSG00000180592	SKIDA1	0.349537	-1.51648	7.77906e-05	0.000284141	yes	down	0.27	0.47	1.31	0.46	0.73	0.43
ENSG00000104490	NCALD	5.05653	2.33815	7.94691e-05	0.000289857	yes	up	0.86	0.77	1.34	0.18	0.04	0.06
ENSG00000231690	LINC00574	6.45537	2.6905	8.22918e-05	0.00029963	yes	up	0.73	0.72	0.91	0.12	0.07	0.15
ENSG00000289039		0.0406669	-4.62	8.35382e-05	0.000303784	yes	down	0	0	0.13	1.35	1.28	1.24
ENSG00000229931	ATXN1-AS1	0.476284	-1.07011	8.38558e-05	0.000304794	yes	down	1.66	2.06	1.58	2.98	3.02	2.82
ENSG00000172575	RASGRP1	2.15752	1.10938	8.60926e-05	0.000312332	yes	up	1	1.14	0.95	0.41	0.41	0.45
ENSG00000281883		0.440276	-1.18352	8.78926e-05	0.000318611	yes	down	0.59	0.92	0.29	1.11	1.46	1.23
ENSG00000152475	ZNF837	2.87401	1.52307	8.83497e-05	0.000320167	yes	up	1.46	3.13	1.22	0.41	0.58	0.86
ENSG00000103522	IL21R	5.13052	2.35911	9.19924e-05	0.000332634	yes	up	1.19	0.74	0.46	0	0.1	0.14
ENSG00000103490	PYCARD	0.298503	-1.74418	9.30422e-05	0.000336271	yes	down	1.64	1.1	0.47	3.08	2.8	2.65
ENSG00000235863	B3GALT4	4.24602	2.08611	9.72482e-05	0.000350921	yes	up	0.97	1.09	1.35	0.46	0.35	0.16
ENSG00000277196		2.21555	1.14766	9.85119e-05	0.000355313	yes	up	3.34	2.32	3.07	1.78	0.54	1.2
ENSG00000258461		3.38359	1.75856	9.95107e-05	0.000358747	yes	up	0.6	0.64	0.73	0.12	0.15	0.24
ENSG00000073756	PTGS2	2.45598	1.2963	0.00010254	0.000369023	yes	up	0.74	0.76	0.74	0.25	0.32	0.33
ENSG00000152661	GJA1	10.2021	3.3508	0.000106631	0.000383157	yes	up	0.24	0.29	0.64	0.09	0	0.03
ENSG00000196420	S100A5	2.12915	1.09028	0.000107045	0.000384522	yes	up	2.59	2.02	2	1.35	1.68	0.8
ENSG00000268061	NAPA-AS1	2.48003	1.31036	0.000107347	0.000385547	yes	up	5.59	3.82	3	1.09	1.25	1.12
ENSG00000233922	LINC01694	3.41259	1.77087	0.000108325	0.000388879	yes	up	0.98	0.71	1.39	0.27	0.07	0.05
ENSG00000197191	CYSRT1	2.73069	1.44926	0.000109197	0.000391884	yes	up	5.38	5.29	3.04	1.13	0.91	1.82
ENSG00000169621	APLF	2.69261	1.429	0.000109844	0.000394024	yes	up	0.64	1.13	0.97	0.29	0.35	0.17
ENSG00000134668	SPOCD1	2.03217	1.02302	0.000110613	0.000396659	yes	up	2.31	1.81	1.98	0.98	0.67	1.16
ENSG00000112319	EYA4	9.33797	3.22311	0.000112	0.000401446	yes	up	0.18	0.33	0.2	0.01	0.02	0.02
ENSG00000272502		4.50833	2.17259	0.0001162	0.000415527	yes	up	1.49	1.56	2	0.43	0.09	0.54
ENSG00000256043	CTSO	2.34479	1.22946	0.000126869	0.000451014	yes	up	1.08	1.32	1.12	0.34	0.53	0.51
ENSG00000107611	CUBN	2.37651	1.24884	0.000128545	0.000456832	yes	up	0.53	0.3	0.67	0.13	0.13	0.14
ENSG00000119715	ESRRB	2.49863	1.32113	0.000129014	0.000458355	yes	up	0.68	1.12	1.04	0.4	0.18	0.44
ENSG00000230454		2.62312	1.39128	0.000130097	0.000461918	yes	up	1.53	1.15	1.18	0.59	0.49	0.45
ENSG00000270504		0.334419	-1.58027	0.000132315	0.000469358	yes	down	0.13	0.56	0.34	0.8	1.09	0.92
ENSG00000123685	BATF3	0.426906	-1.22801	0.000135341	0.000479648	yes	down	2.34	2.71	1.99	3.96	5.3	5.7
ENSG00000136531	SCN2A	13.961	3.80333	0.000135521	0.000480213	yes	up	0.3	0.38	0.37	0	0.01	0.05
ENSG00000147257	GPC3	7.60243	2.92646	0.000142049	0.000502259	yes	up	0.59	2.5	1.04	0.37	0	0.25
ENSG00000123342	MMP19	2.75843	1.46385	0.000142579	0.000503979	yes	up	0.85	0.88	1.13	0.22	0.28	0.41
ENSG00000100979	PLTP	2.34578	1.23007	0.000142901	0.000504884	yes	up	2.99	3.42	2.04	1.46	0.65	1.24
ENSG00000160188	RSPH1	2.62571	1.39271	0.000143112	0.000505552	yes	up	2.48	2.09	2.46	1.16	1.58	0.59
ENSG00000170011	MYRIP	4.51318	2.17414	0.000147337	0.000519678	yes	up	0.36	0.47	0.38	0.15	0.09	0.04
ENSG00000130653	PNPLA7	2.08047	1.05691	0.000148358	0.00052312	yes	up	1.2	1.06	1.13	0.8	0.43	0.42
ENSG00000135482	ZC3H10	4.48667	2.16564	0.00015162	0.000534131	yes	up	2.08	1.99	2.24	0.97	0.81	1.26
ENSG00000109113	RAB34	0.245289	-2.02745	0.000165518	0.000580336	yes	down	1.02	0.9	0.27	2.27	1.23	1.08
ENSG00000227544		0.0285849	-5.1286	0.000175175	0.000612606	yes	down	0	0.08	0	0.63	0.61	0.15
ENSG00000141527	CARD14	2.70264	1.43437	0.000179671	0.000627757	yes	up	1.06	0.66	1	0.24	0.43	0.28
ENSG00000120337	TNFSF18	0.139467	-2.842	0.000179713	0.000627807	yes	down	0.02	0	0.16	0.36	0.52	0.35
ENSG00000260566		0.463801	-1.10842	0.00018318	0.000639531	yes	down	0.57	0.9	1.14	1.22	2.39	1.65
ENSG00000164220	F2RL2	8.1602	3.0286	0.000183781	0.000641295	yes	up	0.33	0.38	0.5	0.1	0	0.02
ENSG00000267147	LINC01842	3.59143	1.84456	0.000184109	0.000642172	yes	up	3.52	3.32	3.07	0.47	0.68	1.38
ENSG00000260428	SCX	2.97284	1.57184	0.000184789	0.000644074	yes	up	2.5	2.82	2.06	0.64	0.57	1.08
ENSG00000111199	TRPV4	3.4453	1.78463	0.000185742	0.000647296	yes	up	0.55	0.54	0.7	0.1	0.16	0.25
ENSG00000124225	PMEPA1	2.85581	1.5139	0.000189996	0.000661219	yes	up	1.22	1.21	0.87	0.39	0.1	1.05
ENSG00000101331	CCM2L	3.36828	1.75201	0.000200738	0.000697127	yes	up	0.99	0.63	0.67	0.26	0.19	0.19
ENSG00000111245	MYL2	2.38583	1.25449	0.000203958	0.000707882	yes	up	6.25	6.33	4.79	1.37	2.5	2.88
ENSG00000123201	GUCY1B2	2.10241	1.07205	0.000206411	0.000715532	yes	up	2.39	2.23	2.69	0.76	0.7	1.68
ENSG00000188523	CFAP77	3.43953	1.78221	0.000208122	0.000720919	yes	up	1.4	1.3	1	0.2	0.62	0.31
ENSG00000258875		4.71417	2.237	0.000211866	0.000733224	yes	up	2.42	2.15	1.35	1.2	0.09	0.17
ENSG00000129990	SYT5	3.34712	1.74292	0.000211922	0.000733308	yes	up	0.95	1.43	1.71	0.17	0.14	0.17
ENSG00000161905	ALOX15	20.5312	4.35974	0.000220853	0.000762377	yes	up	1.4	0.53	0.36	0	0.22	0.16
ENSG00000159167	STC1	42.2365	5.40042	0.000229841	0.000791029	yes	up	0.13	0.09	0.23	0	0	0
ENSG00000273262		20.7228	4.37315	0.000232616	0.00079991	yes	up	2.12	4.97	2.8	0.07	0.17	0.17
ENSG00000142347	MYO1F	4.73664	2.24387	0.000236477	0.000812045	yes	up	1.03	1.95	1.86	0.31	0.03	0.27
ENSG00000167011	NAT16	2.74141	1.45492	0.000241385	0.000827911	yes	up	0.76	0.82	0.85	0.29	0.33	0.21
ENSG00000100100	PIK3IP1	2.33672	1.22448	0.000242303	0.00083081	yes	up	1.38	1.12	1.46	0.33	0.7	0.59
ENSG00000224099		31.166	4.9619	0.000249841	0.000855507	yes	up	0.46	0.81	0.99	0	0.09	0
ENSG00000243710	CFAP57	2.73899	1.45365	0.000253418	0.000866981	yes	up	0.54	0.52	0.75	0.18	0.25	0.18
ENSG00000177614	PGBD5	8.96003	3.1635	0.000254313	0.000869784	yes	up	0.17	0.38	0.29	0	0.15	0
ENSG00000139899	CBLN3	2.66819	1.41586	0.000260206	0.000888354	yes	up	1.37	0.77	1.46	0.35	0.37	0.51
ENSG00000134533	RERG	10.5631	3.40096	0.000261392	0.000891874	yes	up	0.4	0.45	0.82	0.1	0.04	0
ENSG00000236104	ZBTB22	2.19896	1.13682	0.000264187	0.000900555	yes	up	8.24	6.62	5.22	2	2.88	3.63
ENSG00000182791	CCDC87	4.57792	2.19469	0.00026421	0.000900555	yes	up	0.56	0.53	0.37	0.09	0.16	0.06
ENSG00000127152	BCL11B	2.63681	1.3988	0.000265665	0.000905244	yes	up	0.26	0.26	0.35	0.11	0.09	0.12
ENSG00000167653	PSCA	4.21046	2.07398	0.000270797	0.000921638	yes	up	3.05	2.06	1.98	0.33	0.71	0.4
ENSG00000205488	CALML3-AS1	40.2856	5.33219	0.000276614	0.000940069	yes	up	0.1	0.41	0.06	0	0	0
ENSG00000274414		5.8828	2.5565	0.000277102	0.000941421	yes	up	0.4	0.55	0.63	0.06	0.03	0.15
ENSG00000183876	ARSI	0.0232382	-5.42736	0.000277429	0.00094212	yes	down	0	0	0	0.21	0.29	0.07
ENSG00000165091	TMC1	4.10876	2.0387	0.000280655	0.000952512	yes	up	0.64	0.69	0.75	0.63	0.18	0.15
ENSG00000288891		3.32928	1.73521	0.000283174	0.000960637	yes	up	2.85	2.84	3.19	0.85	0.24	1.27
ENSG00000108771	DHX58	3.00405	1.58691	0.000284712	0.000965425	yes	up	2.28	2	1.73	0.44	0.6	0.75
ENSG00000281991	TMEM265	0.415358	-1.26757	0.000289052	0.000978987	yes	down	1.04	0.41	1.09	1.99	1.87	1.98
ENSG00000170989	S1PR1	0.0238459	-5.39011	0.000289492	0.000980335	yes	down	0	0	0	0.46	0.14	0.14
ENSG00000248905	FMN1	2.71854	1.44283	0.000294065	0.000994941	yes	up	0.19	0.23	0.84	0.2	0.11	0.07
ENSG00000167757	KLK11	30.4496	4.92835	0.000303073	0.00102436	yes	up	0.88	0.51	1.22	0	0.05	0
ENSG00000170166	HOXD4	4.99159	2.3195	0.000304433	0.00102866	yes	up	1.18	2.3	0.9	0.41	0.31	0.12
ENSG00000256542		2.58011	1.36743	0.00031022	0.00104729	yes	up	0.94	1.15	0.89	0.58	0.34	0.17
ENSG00000251615		2.36779	1.24354	0.000310425	0.00104767	yes	up	1.03	0.98	0.89	0.36	0.23	0.53
ENSG00000215097		39.9765	5.32108	0.000319047	0.00107576	yes	up	0.21	0.51	0.23	0	0	0
ENSG00000171658	NMRAL2P	5.08439	2.34608	0.000319076	0.00107576	yes	up	1.83	1.64	1.29	0.1	0.31	0.2
ENSG00000259605		2.02502	1.01794	0.000323728	0.00109097	yes	up	3.17	2.92	3.3	1.36	1.37	1.61
ENSG00000285733		3.95493	1.98365	0.000331284	0.00111464	yes	up	0.71	0.92	0.55	0.23	0.2	0.09
ENSG00000234996	ACTG1P25	2.36224	1.24016	0.00033184	0.00111634	yes	up	2.07	2.58	1.99	0.9	0.57	0.9
ENSG00000268643		2.86942	1.52076	0.000333782	0.00112255	yes	up	11.2	10.74	22	2.93	5.95	3.68
ENSG00000261879	ZNF594-DT	2.19088	1.13151	0.0003362	0.00113035	yes	up	3.23	2.42	3.19	1.37	1.52	1.19
ENSG00000171759	PAH	3.94061	1.97842	0.000351976	0.00118115	yes	up	2.67	0.97	1.89	0.56	0.17	0.62
ENSG00000133640	LRRIQ1	2.11823	1.08286	0.000367142	0.00122953	yes	up	1.04	1.1	1.47	0.94	0.77	0.43
ENSG00000288612		2.94079	1.5562	0.000373828	0.00125035	yes	up	2.26	1.27	1.83	0.78	0.54	0.41
ENSG00000259341		5.66547	2.5022	0.000376357	0.00125746	yes	up	0.57	0.09	0.06	0.01	0.02	0.02
ENSG00000164418	GRIK2	3.48346	1.80052	0.000376933	0.0012592	yes	up	0.47	0.89	0.72	0.14	0.11	0.16
ENSG00000101349	PAK5	29.069	4.86141	0.00038191	0.00127453	yes	up	0.16	0.12	0.18	0	0	0.01
ENSG00000127366	TAS2R5	42.0473	5.39394	0.000382394	0.00127577	yes	up	1.13	0.19	0.27	0.02	0	0
ENSG00000162814	SPATA17	2.71925	1.44321	0.000385077	0.00128435	yes	up	1.23	0.75	1.29	0.58	0.65	1.87
ENSG00000172061	LRRC15	0.0250457	-5.3193	0.00039336	0.00130875	yes	down	0	0	0	0.09	0.06	0.06
ENSG00000079931	MOXD1	0.423897	-1.23821	0.000397495	0.00132156	yes	down	0.36	0.54	0.51	0.84	0.75	1.19
ENSG00000184985	SORCS2	3.9158	1.96931	0.000403805	0.00134098	yes	up	0.31	0.31	0.68	0.23	0.46	0.23
ENSG00000151067	CACNA1C	9.82587	3.29659	0.000405113	0.00134513	yes	up	0.21	0.39	0.22	0.01	0.04	0
ENSG00000107282	APBA1	4.66035	2.22044	0.000409545	0.00135848	yes	up	0.15	0.25	0.64	0.02	0.07	0.03
ENSG00000286023		38.271	5.25818	0.000419699	0.00138995	yes	up	14.71	9.87	19.66	0	0	0
ENSG00000165949	IFI27	2.00722	1.0052	0.00042263	0.00139885	yes	up	9.55	13.85	13.88	4.7	4.18	4.77
ENSG00000002726	AOC1	12.7149	3.66844	0.000425048	0.00140625	yes	up	0.47	0.38	0.19	0.05	0.1	0
ENSG00000162526	TSSK3	5.23657	2.38862	0.000425912	0.0014087	yes	up	0.9	1.72	1.85	0.52	2	0.44
ENSG00000162949	CAPN13	28.2378	4.81956	0.00043409	0.00143492	yes	up	0.74	0.36	0.4	0	0.03	0
ENSG00000263809		4.33461	2.1159	0.000442789	0.00146179	yes	up	0.32	0.63	0.57	0.19	0	0.14
ENSG00000049192	ADAMTS6	2.19161	1.13199	0.000444711	0.00146729	yes	up	0.44	1.01	0.55	0.16	0.21	0.84
ENSG00000254221	PCDHGB1	37.5847	5.23207	0.000445365	0.00146924	yes	up	0.06	0.09	0.13	0	0	0
ENSG00000067445	TRO	3.51321	1.81279	0.000446227	0.00147187	yes	up	0.44	0.53	0.44	0.17	0.1	0.16
ENSG00000145832	SLC25A48	2.4148	1.2719	0.000449317	0.00148121	yes	up	2.54	2.24	1.59	1.33	0.99	1.79
ENSG00000279041		0.330202	-1.59858	0.000456679	0.00150387	yes	down	0.49	0.49	0.44	1.44	1.12	1.45
ENSG00000230091	TMEM254-AS1	2.75024	1.45956	0.000466324	0.0015331	yes	up	1.16	0.66	0.75	0.17	0.4	0.4
ENSG00000250644		2.14324	1.09979	0.000475263	0.00156071	yes	up	10.09	6.52	9.26	4.24	4.59	2.48
ENSG00000102349	KLF8	2.00426	1.00307	0.000476669	0.00156488	yes	up	0.5	1.06	0.62	0.49	0.2	0.33
ENSG00000101850	GPR143	0.396853	-1.33333	0.00047953	0.0015736	yes	down	1.18	1.78	1.07	1.89	2.42	1.78
ENSG00000134326	CMPK2	2.22355	1.15287	0.000482876	0.00158299	yes	up	1.7	1.66	2.19	0.85	0.91	0.75
ENSG00000283697	HSFX3	3.40532	1.76779	0.000491801	0.00161065	yes	up	1.4	1.87	1.23	0.27	0.55	0.43
ENSG00000075290	WNT8B	2.16537	1.11461	0.000493627	0.00161614	yes	up	4.05	8.81	8.38	2.55	1.73	2
ENSG00000102796	DHRS12	2.12985	1.09075	0.000494733	0.00161863	yes	up	4.5	4.6	3.62	1.23	2.17	1.98
ENSG00000174640	SLCO2A1	9.36944	3.22796	0.000511939	0.00167065	yes	up	0.22	0.45	0.75	0.02	0.05	0.03
ENSG00000106686	SPATA6L	2.52568	1.33667	0.000513188	0.00167425	yes	up	1.07	1.44	0.81	0.3	0.66	0.4
ENSG00000165124	SVEP1	4.04317	2.01549	0.000522729	0.00170248	yes	up	0.15	0.09	0.1	0.02	0.02	0.04
ENSG00000125726	CD70	4.93877	2.30415	0.000533459	0.00173595	yes	up	1.24	2.73	2.39	0.83	0.42	0.08
ENSG00000070190	DAPP1	3.07818	1.62208	0.000542459	0.00176449	yes	up	0.72	1	0.52	0.32	0.13	0.17
ENSG00000260430		3.59818	1.84727	0.000544444	0.00177044	yes	up	2.12	1.97	1.08	0.43	0.5	0.43
ENSG00000179841	AKAP5	0.472245	-1.08239	0.000551049	0.00179066	yes	down	0.32	0.27	0.24	0.62	0.45	0.58
ENSG00000183625	CCR3	3.44372	1.78397	0.000556046	0.00180536	yes	up	1.23	0.8	1.54	0.35	0.3	0.28
ENSG00000185633	NDUFA4L2	3.95282	1.98288	0.000560561	0.001819	yes	up	1.84	1.47	1.51	0.35	0.87	0.44
ENSG00000273306		0.408008	-1.29333	0.000573263	0.00185655	yes	down	2.9	1.86	2.56	6.67	5.29	5.3
ENSG00000230445	LRRC37A6P	2.56341	1.35807	0.000578955	0.0018734	yes	up	0.51	0.47	0.42	0.21	0.15	0.18
ENSG00000122877	EGR2	2.14794	1.10296	0.000581276	0.00188064	yes	up	1.15	1.56	1.14	0.52	0.45	0.52
ENSG00000141294	LRRC46	2.14845	1.10329	0.000601035	0.00194157	yes	up	1.99	2.91	3.06	1.17	0.93	1.71
ENSG00000144285	SCN1A	27.3551	4.77374	0.00061239	0.00197519	yes	up	0.25	0.16	0.16	0	0	0.02
ENSG00000181625	SLX1B	0.326881	-1.61316	0.000624887	0.00201268	yes	down	4.04	4.43	1.82	8.58	8.46	8.86
ENSG00000248538		0.49385	-1.01786	0.000644452	0.00207308	yes	down	3.31	2.39	4.15	5.44	6.48	5.84
ENSG00000139714	MORN3	3.03273	1.60062	0.000648057	0.0020838	yes	up	0.86	1.04	0.9	0.15	0.63	0.48
ENSG00000166816	LDHD	2.13784	1.09616	0.000667177	0.0021402	yes	up	1.89	1.57	2.24	0.92	0.92	0.56
ENSG00000112782	CLIC5	0.35228	-1.5052	0.000678514	0.00217521	yes	down	0.2	0.09	0.15	0.47	0.49	0.34
ENSG00000267506		0.0268488	-5.219	0.0006798	0.00217826	yes	down	0	0	0	0.08	0.16	0.08
ENSG00000256916		0.0817039	-3.61345	0.000682863	0.00218746	yes	down	0.11	0.26	0	0.99	1.86	1.25
ENSG00000186976	EFCAB6	4.0124	2.00446	0.000685856	0.00219613	yes	up	0.3	0.28	0.72	0.11	0.25	0.07
ENSG00000285901		0.0777008	-3.68593	0.000686685	0.00219848	yes	down	0.17	0	0.31	1.95	1.55	2.4
ENSG00000159450	TCHH	9.44808	3.24002	0.000699285	0.00223758	yes	up	0.13	0.12	0.09	0.01	0	0.02
ENSG00000172508	CARNS1	2.72238	1.44487	0.00071211	0.00227766	yes	up	0.85	0.59	0.63	0.14	0.31	0.13
ENSG00000131094	C1QL1	2.13641	1.09519	0.000713042	0.00228033	yes	up	2.54	2.34	2.8	0.62	1.3	1.45
ENSG00000143412	ANXA9	2.07293	1.05167	0.000720953	0.00230435	yes	up	2.93	3.97	2.27	1.07	1.87	1.74
ENSG00000122735	DNAI1	2.88346	1.5278	0.000731156	0.00233501	yes	up	1.52	1.09	3.36	2.91	0.64	0.29
ENSG00000173868	PHOSPHO1	2.03952	1.02823	0.000731593	0.00233602	yes	up	1.5	2.2	3.34	1.07	0.73	1.25
ENSG00000155530	LRGUK	2.2838	1.19144	0.000756241	0.00241043	yes	up	0.82	0.86	0.96	0.49	0.21	0.37
ENSG00000236908	LINC02827	2.69897	1.43241	0.000757946	0.00241553	yes	up	0.71	1.2	0.91	0.37	0.32	0.11
ENSG00000215182	MUC5AC	35.4541	5.14788	0.000760719	0.0024237	yes	up	0.02	0.01	0.04	0	0	0
ENSG00000224505		2.7248	1.44615	0.000766248	0.00243996	yes	up	1.55	2.12	1.75	0.69	0.59	0.78
ENSG00000123405	NFE2	3.35457	1.74613	0.000784779	0.00249342	yes	up	1.47	0.81	0.9	0.32	0.42	0.33
ENSG00000257270		34.1039	5.09187	0.000788648	0.0025047	yes	up	2.47	2.41	1.49	0	0	0
ENSG00000198756	COLGALT2	6.63131	2.72929	0.000795771	0.00252697	yes	up	0.37	0.18	0.09	0.01	0.03	0.07
ENSG00000148082	SHC3	2.31177	1.209	0.00080131	0.00254386	yes	up	0.35	0.22	0.33	0.17	0.17	0.15
ENSG00000172382	PRSS27	2.16036	1.11127	0.000807191	0.00256147	yes	up	1.8	2.32	2.62	0.83	1.07	1.13
ENSG00000277287		2.22436	1.15339	0.0008194	0.00259627	yes	up	0.5	0.56	0.4	0.25	0.2	0.17
ENSG00000104870	FCGRT	6.82745	2.77135	0.000820647	0.00259915	yes	up	1.65	0.51	0.72	0.97	0.22	0.15
ENSG00000254829		34.9302	5.1264	0.000826695	0.00261758	yes	up	0.34	1.16	1.34	0	0	0
ENSG00000157335	CLEC18C	3.24658	1.69892	0.000828862	0.00262361	yes	up	0.5	0.66	0.96	0.21	0.22	0.5
ENSG00000234667	ACTL11P	7.62239	2.93024	0.000831791	0.00263191	yes	up	0.18	0.17	0.31	0.02	0.06	0.01
ENSG00000129654	FOXJ1	5.95873	2.57501	0.000832947	0.0026352	yes	up	0.34	0.35	0.44	0.05	0.06	0.07
ENSG00000187889	FYB2	33.8626	5.08162	0.000841041	0.00265935	yes	up	0.54	0.23	0.25	0	0	0
ENSG00000262484	CCER2	7.85306	2.97325	0.000845209	0.00267069	yes	up	1.42	0.64	1.29	0.17	0.08	0.12
ENSG00000234694		2.94083	1.55623	0.000847478	0.00267639	yes	up	4.33	4.72	2.43	1.65	1.06	1.07
ENSG00000280099		0.337122	-1.56866	0.000856911	0.00270469	yes	down	0.46	0.39	0.31	0.99	0.75	1.47
ENSG00000289594		4.22083	2.07753	0.000860396	0.00271495	yes	up	0.4	1.17	1.08	0.15	0.39	0.07
ENSG00000143603	KCNN3	2.87104	1.52157	0.000869972	0.00274253	yes	up	0.36	0.33	0.2	0.14	0.07	0.08
ENSG00000157601	MX1	2.24171	1.1646	0.000885469	0.00278832	yes	up	0.75	1.06	1.21	0.41	0.23	0.47
ENSG00000261468		0.369624	-1.43587	0.000887569	0.00279455	yes	down	0.34	0.61	0.36	0.76	1.3	1.16
ENSG00000204815	ODAD4	2.392	1.25822	0.000908523	0.00285662	yes	up	1.07	1.33	0.69	0.51	0.26	0.34
ENSG00000099338	CATSPERG	2.23941	1.16312	0.000942341	0.0029585	yes	up	3.01	1.43	3.3	1.91	1.34	1.39
ENSG00000197079	KRT35	24.7609	4.62999	0.000948176	0.00297438	yes	up	0.48	0.29	0.34	0	0.05	0
ENSG00000269313	MAGIX	2.84535	1.50861	0.000979319	0.00306497	yes	up	1	1.6	1.31	0.54	0.18	0.25
ENSG00000204934	ATP6V0E2-AS1	0.386813	-1.37029	0.000982849	0.00307476	yes	down	0.32	0.4	0.21	0.83	1.03	0.75
ENSG00000284989		2.14616	1.10176	0.000988936	0.00309264	yes	up	3.04	4.18	3.32	1.64	2.12	0.92
ENSG00000108417	KRT37	24.5247	4.61616	0.0010031	0.00313471	yes	up	0.32	0.51	0.3	0.04	0	0
ENSG00000288720		3.58922	1.84367	0.00101275	0.00316227	yes	up	0.43	0.58	0.45	0.22	0.15	0.05
ENSG00000130208	APOC1	0.231787	-2.10913	0.00102894	0.00320979	yes	down	0.78	1.18	0.64	2.8	3.55	3.82
ENSG00000272870	SAP30-DT	0.421359	-1.24688	0.00104408	0.00325438	yes	down	1.26	1.13	1.67	3.68	3.4	3.97
ENSG00000175267	VWA3A	25.9314	4.69663	0.00104436	0.0032548	yes	up	0.04	0.5	0.6	0.1	0	0
ENSG00000047617	ANO2	0.0578327	-4.11197	0.00104549	0.00325789	yes	down	0.16	0	0.02	0.96	1.1	0.12
ENSG00000107147	KCNT1	2.92375	1.54782	0.00104674	0.00326134	yes	up	0.31	0.54	0.46	0.22	0.13	0.09
ENSG00000242779	ZNF702P	2.04647	1.03314	0.00104996	0.00326914	yes	up	3.23	3.42	2.24	0.57	2.38	1.42
ENSG00000066185	ZMYND12	3.64667	1.86658	0.00108564	0.00337612	yes	up	0.86	1.96	0.86	0.56	0.38	0.16
ENSG00000132622	HSPA12B	0.300964	-1.73234	0.00110408	0.00342975	yes	down	0.22	0.19	0.08	0.28	0.72	0.53
ENSG00000243323	PTPRVP	15.7721	3.97931	0.00110848	0.00344202	yes	up	0.23	0.12	0.74	0	0.04	0
ENSG00000286760		2.30708	1.20607	0.00111918	0.00347478	yes	up	0.77	0.7	0.67	0.25	0.34	0.21
ENSG00000181378	CFAP65	5.78071	2.53125	0.00112193	0.00348238	yes	up	0.36	0.22	0.22	0.04	0.21	0.03
ENSG00000289294		2.90679	1.53943	0.00114061	0.00353464	yes	up	1.71	2.55	1.73	0.66	0.43	0.81
ENSG00000041982	TNC	33.3398	5.05917	0.00117298	0.00362568	yes	up	0.15	0.02	0.07	0	0	0
ENSG00000205683	DPF3	3.04886	1.60827	0.00117964	0.00364529	yes	up	0.59	0.44	0.42	0.11	0.23	0.19
ENSG00000181126	HLA-V	0.328615	-1.60553	0.0011822	0.00365222	yes	down	0.14	0.51	0.06	0.5	0.4	0.76
ENSG00000245105	A2M-AS1	4.39226	2.13496	0.00119496	0.00368748	yes	up	0.4	0.47	0.5	0.18	0.05	0.11
ENSG00000175164	ABO	2.04067	1.02904	0.00119506	0.00368748	yes	up	0.94	3.89	0.78	0.79	0.57	0.23
ENSG00000133067	LGR6	7.27997	2.86393	0.00120541	0.00371643	yes	up	0.23	0.28	0.33	0.05	0.07	0
ENSG00000237624	OXCT2P1	0.40728	-1.29591	0.00122389	0.00377036	yes	down	0.66	1.08	0.42	2.2	1.48	1.27
ENSG00000117600	PLPPR4	2.39256	1.25855	0.00122466	0.00377222	yes	up	0.52	0.75	0.37	0.25	0.13	0.24
ENSG00000130222	GADD45G	23.9945	4.58463	0.00126122	0.00387965	yes	up	0.44	1.09	0.56	0.07	0	0
ENSG00000213760	ATP6V1G2	2.96857	1.56977	0.00130367	0.00399954	yes	up	2.03	1.48	1.89	0.83	0.98	0.65
ENSG00000070886	EPHA8	4.16859	2.05956	0.00131748	0.00403867	yes	up	0.2	0.3	0.26	0.03	0.09	0.04
ENSG00000111644	ACRBP	4.37886	2.13055	0.00132013	0.00404624	yes	up	1.13	1.33	0.98	0.21	0.31	0.38
ENSG00000180596	H2BC4	0.376565	-1.40903	0.00133012	0.00407362	yes	down	2.59	1.77	2.64	4.11	6.21	6.74
ENSG00000159625	DRC7	3.44285	1.7836	0.00134103	0.00410539	yes	up	2.02	2.36	0.45	0.12	0.45	0.15
ENSG00000240184	PCDHGC3	2.01999	1.01435	0.00134252	0.00410941	yes	up	1.37	1.2	1.99	0.53	0.79	0.67
ENSG00000112541	PDE10A	3.15475	1.65753	0.001348	0.00412562	yes	up	1.03	0.31	0.35	0.17	0.17	0.12
ENSG00000224596	ZMIZ1-AS1	2.88534	1.52874	0.0013498	0.00413003	yes	up	0.66	0.56	0.7	0.18	0.13	0.25
ENSG00000162620	LRRIQ3	2.50529	1.32498	0.00135001	0.00413012	yes	up	0.87	1.26	1.07	0.28	0.5	0.62
ENSG00000128917	DLL4	2.14312	1.09971	0.00135733	0.00415033	yes	up	0.96	0.64	0.88	0.36	0.39	0.34
ENSG00000157404	KIT	31.0713	4.95751	0.00136349	0.00416637	yes	up	0.1	0.09	0.06	0	0	0
ENSG00000151117	TMEM86A	2.06169	1.04383	0.00138926	0.00424119	yes	up	0.7	0.93	0.9	0.32	0.39	0.43
ENSG00000143001	TMEM61	2.68337	1.42405	0.0014089	0.00429715	yes	up	3.82	1.26	3.08	1.08	0.76	0.82
ENSG00000241634		0.241305	-2.05107	0.00141243	0.00430677	yes	down	1.02	2	0.19	2.82	5.14	4.5
ENSG00000203697	CAPN8	3.9513	1.98233	0.00141896	0.00432496	yes	up	0.83	0.89	1.08	0.08	0.06	0.37
ENSG00000240280	TCAM1P	2.08441	1.05964	0.00142285	0.00433623	yes	up	9.21	1.93	3.43	0.7	0.89	0.37
ENSG00000286600		30.8302	4.94627	0.00142957	0.00435383	yes	up	1.28	1.17	0.89	0	0	0
ENSG00000146090	RASGEF1C	2.56289	1.35777	0.0015051	0.00456994	yes	up	1.27	0.93	1.18	0.38	0.59	0.5
ENSG00000090530	P3H2	0.493751	-1.01814	0.0015839	0.00479529	yes	down	0.62	0.92	1.34	0.94	1.46	1.46
ENSG00000165105	RASEF	2.24309	1.16549	0.00163523	0.00494157	yes	up	0.76	0.65	1.07	0.42	0.54	0.48
ENSG00000182463	TSHZ2	3.28825	1.71732	0.00165007	0.0049838	yes	up	0.14	0.1	0.17	0.04	0.02	0.08
ENSG00000143631	FLG	0.320005	-1.64383	0.00165906	0.00500898	yes	down	0.05	0.02	0.03	0.09	0.12	0.1
ENSG00000269001		0.346059	-1.53091	0.00166451	0.00502346	yes	down	0.14	0.18	0.13	0.44	0.44	0.55
ENSG00000272288	ILRUN-AS1	5.59775	2.48485	0.00168393	0.00507742	yes	up	4.63	8.2	5.35	0.49	1.29	0.91
ENSG00000166257	SCN3B	3.92168	1.97147	0.00175611	0.00528187	yes	up	0.3	0.11	0.3	0.05	0.05	0.07
ENSG00000213889	PPM1N	2.19969	1.1373	0.00176696	0.00531035	yes	up	3.95	3.92	3.16	0.88	1.21	1.43
ENSG00000177839	PCDHB9	23.5205	4.55585	0.00176886	0.00531467	yes	up	0.52	0.03	0.17	0.25	0	0
ENSG00000141665	FBXO15	3.31523	1.72911	0.00177748	0.00533848	yes	up	0.85	0.76	2.14	0.37	0.1	0.43
ENSG00000284626		3.65458	1.86971	0.001873	0.00560634	yes	up	0.54	0.32	0.91	0.01	0.24	0.08
ENSG00000270207		2.50061	1.32228	0.00189013	0.0056554	yes	up	0.38	0.71	0.47	0.11	0.23	0.25
ENSG00000242193	CRYZL2P	2.27862	1.18816	0.00189128	0.00565809	yes	up	0.92	1.18	0.97	0.46	0.73	0.79
ENSG00000257176		2.1385	1.0966	0.00189821	0.00567733	yes	up	0.56	0.73	0.72	0.26	0.39	0.55
ENSG00000167749	KLK4	3.89151	1.96033	0.00190888	0.00570852	yes	up	2.3	2.89	0.75	0.34	0.4	0.24
ENSG00000116652	DLEU2L	2.66391	1.41354	0.00193594	0.00578343	yes	up	0.45	0.68	0.41	0.18	0.15	0.2
ENSG00000253910	PCDHGB2	2.65184	1.40699	0.00195056	0.00582331	yes	up	0.32	0.57	0.47	0.08	0.29	0.12
ENSG00000234720	ATP5F1AP8	0.0309395	-5.01441	0.00195546	0.0058372	yes	down	0	0	0	0.24	0.11	0.54
ENSG00000198286	CARD11	15.0926	3.91577	0.00195867	0.00584373	yes	up	0.27	0.09	0.59	0	0	0.03
ENSG00000254827	SLC22A18AS	2.21255	1.14571	0.00198009	0.00590533	yes	up	3.57	3.26	4.79	1.49	2.39	1.59
ENSG00000228536	LYPLAL1-AS1	5.52108	2.46495	0.00199225	0.00593545	yes	up	1.93	2.22	1.15	0.35	0.36	0.18
ENSG00000130487	KLHDC7B	10.5096	3.39363	0.00200887	0.00597879	yes	up	0.17	0.15	0.22	0	0	0.03
ENSG00000155974	GRIP1	21.5198	4.42759	0.00200984	0.00598012	yes	up	0.38	0.25	0.25	0	0	0.02
ENSG00000137673	MMP7	0.216638	-2.20664	0.00204364	0.00607284	yes	down	0.06	0.37	0.28	0.84	1.17	0.89
ENSG00000287351		0.0327498	-4.93237	0.00211319	0.00626492	yes	down	0	0	0	0.23	0.39	0.24
ENSG00000130751	NPAS1	2.596	1.37629	0.00211405	0.00626668	yes	up	1.45	2.77	2.15	0.99	1.65	0.51
ENSG00000205085	FAM71F2	2.73083	1.44934	0.0021206	0.00628446	yes	up	0.61	0.84	0.25	0.34	0.41	0.14
ENSG00000255468		2.25357	1.17221	0.00212542	0.0062963	yes	up	1.94	2.77	1.52	0.83	0.6	0.69
ENSG00000285219	HULC	2.61147	1.38486	0.00212812	0.0063035	yes	up	1.23	0.97	1.43	0.74	0.12	0.52
ENSG00000146966	DENND2A	2.30381	1.20402	0.00214639	0.00635515	yes	up	0.64	0.57	0.68	0.29	0.26	0.24
ENSG00000245281		3.93802	1.97747	0.00217079	0.0064241	yes	up	0.38	1.1	0.73	0.13	0.04	0.12
ENSG00000077522	ACTN2	21.2224	4.40751	0.00217629	0.00643955	yes	up	0.21	0.21	0.4	0	0.11	0
ENSG00000244041	LINC01011	2.1542	1.10715	0.00224679	0.00663706	yes	up	1.35	2.47	2.17	1.5	1.02	0.41
ENSG00000183287	CCBE1	4.98313	2.31705	0.0022564	0.00666203	yes	up	0.64	0.12	0.2	0.04	0.05	0.03
ENSG00000176046	NUPR1	6.26247	2.64673	0.00229365	0.00676503	yes	up	1.32	0.2	0.1	0.02	0	0.2
ENSG00000239906		14.6464	3.87248	0.00231929	0.00683192	yes	up	9.25	6.51	4.52	0	0	1.18
ENSG00000160255	ITGB2	5.72021	2.51607	0.00234008	0.00688784	yes	up	0.67	0.29	1.13	0	0.22	0.23
ENSG00000285160	THSD1P1	3.01967	1.59439	0.00237177	0.00697487	yes	up	11.24	8.2	13.15	2.77	2.91	4.87
ENSG00000225383	SFTA1P	14.18	3.82579	0.00247517	0.00725301	yes	up	0.96	0.54	1.52	0.16	0	0.31
ENSG00000287886		0.033465	-4.9012	0.00248495	0.00727701	yes	down	0	0	0	0.14	0.27	0.28
ENSG00000180066	LINC02870	2.20524	1.14093	0.00250205	0.00732058	yes	up	3.43	3.52	2.94	0.82	0.87	2.13
ENSG00000135638	EMX1	2.0267	1.01913	0.00252506	0.00738319	yes	up	1.59	1.57	1.68	0.88	0.68	0.75
ENSG00000130948	HSD17B3	2.0401	1.02864	0.00254426	0.00743178	yes	up	2.67	2.96	2.01	1.23	1.6	0.96
ENSG00000162975	KCNF1	2.23474	1.16011	0.00255218	0.00745395	yes	up	1.28	0.9	1.17	0.65	0.51	0.28
ENSG00000288061		3.11231	1.63799	0.00255685	0.00746572	yes	up	3.71	4.4	3.64	0.13	1.34	1.68
ENSG00000228801		2.29585	1.19903	0.00256501	0.00748763	yes	up	1.83	3.45	1.32	0.68	1	0.63
ENSG00000228960	OR2A9P	3.71979	1.89522	0.00259439	0.00756955	yes	up	1.91	3	1.25	0.28	0.9	0.81
ENSG00000272138	LINC01607	27.9256	4.80351	0.00259718	0.00757672	yes	up	0.6	0.14	0.2	0	0	0
ENSG00000125954	CHURC1-FNTB	8.36715	3.06474	0.002624	0.00764915	yes	up	4.66	1.64	3.27	1.88	5.14	0.11
ENSG00000254402	LRRC24	2.23599	1.16091	0.00263476	0.00767858	yes	up	1.6	1.22	1.59	0.35	0.77	0.74
ENSG00000223865	HLA-DPB1	3.23114	1.69204	0.0026433	0.00770249	yes	up	1.61	1.04	1.15	0.38	0.31	0.51
ENSG00000236366		6.0344	2.59321	0.00264718	0.00771136	yes	up	0.59	0.41	0.33	0	0.08	0.12
ENSG00000289469		20.2632	4.34079	0.00265604	0.00773373	yes	up	0.83	1.27	0.98	0	0.16	0
ENSG00000235501	CNN3-DT	0.396646	-1.33408	0.00268584	0.00781654	yes	down	0.4	0.47	0.58	0.79	1.34	1.29
ENSG00000256417		2.46006	1.29869	0.00269149	0.00783199	yes	up	3.23	1.87	3.18	1.19	1.01	1.15
ENSG00000237975	FLG-AS1	0.123129	-3.02175	0.00276049	0.00801554	yes	down	0	0.03	0.25	0.17	0.3	0.26
ENSG00000188833	ENTPD8	2.197	1.13553	0.00276699	0.00803338	yes	up	1.13	0.96	0.99	0.39	0.58	0.44
ENSG00000122025	FLT3	4.89755	2.29206	0.0027678	0.00803473	yes	up	0.16	0.36	0.19	0.05	0.06	0.03
ENSG00000171360	KRT38	4.56671	2.19115	0.00289826	0.00838591	yes	up	0.29	0.55	0.23	0.07	0.08	0.06
ENSG00000263363	MIR5702	2.18614	1.12838	0.00290419	0.00840202	yes	up	2.39	2.09	1.87	0.5	1.27	0.99
ENSG00000273145		2.11556	1.08104	0.00299335	0.00864581	yes	up	2.41	3.65	1.9	1.14	1.45	0.97
ENSG00000109511	ANXA10	13.5777	3.76316	0.00301346	0.00869627	yes	up	0.31	0.42	1.13	0	0.06	0.16
ENSG00000149043	SYT8	2.8467	1.50929	0.00302076	0.00871623	yes	up	1.14	1.84	1.33	0.69	0.45	0.41
ENSG00000289318		20.3797	4.34906	0.00302686	0.00873274	yes	up	2	0.9	0.78	0	0.11	0
ENSG00000289007		2.13128	1.09172	0.00303162	0.00874422	yes	up	2.13	1.83	1.99	0.65	1.17	0.79
ENSG00000036530	CYP46A1	2.59783	1.3773	0.00303198	0.00874422	yes	up	0.53	0.85	0.71	0.06	0.62	0.07
ENSG00000105523	FAM83E	2.73442	1.45123	0.00303477	0.00875117	yes	up	0.47	0.53	0.37	0.19	0.11	0.09
ENSG00000100583	SAMD15	2.08886	1.06271	0.00303642	0.00875484	yes	up	0.9	1.76	0.73	0.35	0.81	0.34
ENSG00000164683	HEY1	2.69324	1.42934	0.00304446	0.00877581	yes	up	1.16	0.8	0.62	0.3	0.89	0.17
ENSG00000198353	HOXC4	2.09531	1.06717	0.00306169	0.00882217	yes	up	1.79	1.47	2.4	1.09	0.57	0.7
ENSG00000262482		2.82355	1.49751	0.00307176	0.00884895	yes	up	1.28	1.8	1.92	0.26	0.43	1.18
ENSG00000242852	ZNF709	5.59441	2.48399	0.00313439	0.00901696	yes	up	1.14	0.46	0.63	0.33	0.26	0.19
ENSG00000089250	NOS1	6.54685	2.7108	0.00313991	0.00903057	yes	up	0.44	0.06	0.04	0.01	0.02	0
ENSG00000060709	RIMBP2	27.1954	4.76529	0.00314627	0.00904547	yes	up	0.13	0.07	0.07	0	0	0
ENSG00000232160	RAP2C-AS1	2.23231	1.15853	0.00315478	0.00906768	yes	up	0.61	0.66	0.72	0.13	0.31	0.38
ENSG00000226856	THORLNC	3.85426	1.94645	0.00318544	0.00914989	yes	up	4.39	1.44	1.58	0.52	1	1.01
ENSG00000135604	STX11	0.456282	-1.132	0.00326676	0.00936964	yes	down	0.28	0.16	0.13	0.36	0.4	0.41
ENSG00000204791	SMPD5	2.51957	1.33318	0.00329422	0.00944604	yes	up	3	1.71	1.15	0.53	0.95	0.68
ENSG00000229047		0.355414	-1.49243	0.00333346	0.00955379	yes	down	2.78	1.35	0.81	4.47	3.81	5.14
ENSG00000223704	LINC01422	19.3631	4.27524	0.003338	0.00956562	yes	up	0.11	0.23	0.14	0.01	0	0
ENSG00000019582	CD74	2.89792	1.53502	0.00334811	0.00959218	yes	up	1.11	1.06	0.86	0.28	0.41	0.48
ENSG00000125122	LRRC29	3.21742	1.68591	0.00337922	0.0096777	yes	up	1.39	0.83	1.62	0.27	0.12	0.47
ENSG00000244239		27.4488	4.77867	0.00338143	0.00968282	yes	up	2.54	2.22	0.49	0	0	0
ENSG00000196189	SEMA4A	5.3279	2.41357	0.0033965	0.00972477	yes	up	0.14	1.72	0.34	0.07	0.03	0.06
ENSG00000113905	HRG	5.59505	2.48415	0.00341567	0.00977112	yes	up	0.38	0.36	0.41	0.11	0.04	0.06
ENSG00000285953		0.353991	-1.49822	0.00341722	0.00977434	yes	down	0.18	0.1	0.22	0.55	0.27	0.48
ENSG00000198947	DMD	5.34123	2.41717	0.00348586	0.00995583	yes	up	1.02	0.27	1.12	0.15	0	0.1
ENSG00000273590	SMIM11B	0.419235	-1.25417	0.00348902	0.00996158	yes	down	5.17	6.04	2.17	10.47	9.21	10.26
ENSG00000171303	KCNK3	2.97674	1.57374	0.00349359	0.00997296	yes	up	0.15	0.32	0.2	0.05	0.08	0.08
ENSG00000160282	FTCD	7.51359	2.9095	0.00355219	0.0101289	yes	up	0.75	0.55	0.49	0.1	0	0.08
ENSG00000070985	TRPM5	26.6454	4.73582	0.00357103	0.0101801	yes	up	0.04	0.12	0.1	0	0	0
ENSG00000181143	MUC16	7.41204	2.88987	0.00360941	0.0102793	yes	up	0.16	0.18	0.23	0.06	0.04	0
ENSG00000255277	ABCC6P2	0.0359623	-4.79737	0.00361668	0.0102988	yes	down	0	0	0	0.76	0.45	0.59
ENSG00000163464	CXCR1	26.1674	4.7097	0.00364648	0.0103746	yes	up	0.14	0.17	0.1	0	0	0
ENSG00000148735	PLEKHS1	2.38796	1.25578	0.00366099	0.0104108	yes	up	1.29	1.77	1.6	0.17	0.57	0.36
ENSG00000101203	COL20A1	9.59886	3.26286	0.00366776	0.0104287	yes	up	0.34	0.14	0.36	0	0	0.1
ENSG00000259306		2.26907	1.1821	0.00367438	0.0104437	yes	up	1.95	1.5	3.13	1.01	1.03	0.83
ENSG00000284981	UPK3BL2	16.54	4.04788	0.00369899	0.0105071	yes	up	2.21	0.82	3.31	0	0	0.34
ENSG00000285799		2.01938	1.01392	0.00371355	0.0105446	yes	up	0.83	0.81	0.65	0.38	0.39	0.29
ENSG00000152377	SPOCK1	7.6711	2.93943	0.00372302	0.0105688	yes	up	0.32	0.66	1.18	0.01	0	0.04
ENSG00000231298	MANCR	0.0354318	-4.81881	0.00372481	0.0105726	yes	down	0	0	0	0.39	0.16	0.33
ENSG00000136267	DGKB	9.28244	3.2145	0.00375224	0.0106387	yes	up	0.41	0.05	0.09	0.02	0.01	0
ENSG00000146700	SSC4D	2.1203	1.08427	0.00377247	0.0106921	yes	up	1.73	1.7	1.92	0.65	0.5	1
ENSG00000172201	ID4	3.88055	1.95626	0.00378618	0.0107243	yes	up	0.25	0.28	0.24	0.07	0.09	0.03
ENSG00000278385		2.46877	1.30379	0.00378702	0.0107254	yes	up	0.95	1.02	1.25	0.44	0.32	0.45
ENSG00000254389	RHPN1-AS1	2.27915	1.1885	0.00382788	0.0108304	yes	up	0.82	1.41	1.46	0.4	0.7	0.43
ENSG00000127241	MASP1	25.9246	4.69625	0.00384763	0.010881	yes	up	0.19	0.09	0.19	0	0	0
ENSG00000125775	SDCBP2	2.14956	1.10404	0.00386843	0.0109371	yes	up	2.3	1.36	2.74	0.55	1.29	1.06
ENSG00000228775	WEE2-AS1	4.49559	2.16851	0.0039117	0.0110513	yes	up	1.8	0.9	0.3	0.62	0.03	0.18
ENSG00000162078	ZG16B	2.75487	1.46199	0.00393065	0.0111034	yes	up	0.77	1.36	1.49	0.6	0.4	0.25
ENSG00000268895	A1BG-AS1	3.62805	1.85919	0.00398476	0.0112383	yes	up	0.91	0.6	0.5	0.19	0.35	0.2
ENSG00000250848		0.199546	-2.32521	0.00405741	0.0114324	yes	down	0.44	0	0.06	0.7	0.73	1
ENSG00000125931	CITED1	2.99379	1.58197	0.00410876	0.0115682	yes	up	1.92	1.59	3.61	2.39	0.66	0.18
ENSG00000121068	TBX2	3.41234	1.77076	0.0041411	0.0116493	yes	up	0.33	0.26	0.33	0.08	0.12	0.05
ENSG00000289019		3.55011	1.82786	0.00419765	0.0117983	yes	up	1.69	1.37	2.55	0.88	0.25	0.37
ENSG00000268230		2.5668	1.35997	0.00421417	0.0118403	yes	up	0.48	0.73	0.43	0.18	0.04	0.32
ENSG00000251364		3.3601	1.7485	0.00421929	0.0118518	yes	up	0.65	0.62	0.57	0.4	0.07	0.12
ENSG00000225449	RAB6C-AS1	8.76247	3.13134	0.004225	0.0118635	yes	up	0.31	0.29	0.29	0.04	0.07	0.01
ENSG00000184838	PRR16	0.190476	-2.39232	0.00424478	0.0119162	yes	down	0.15	0.04	0.08	0.33	0.55	0.53
ENSG00000215246		3.27647	1.71214	0.00429712	0.0120528	yes	up	0.46	0.56	0.23	0.09	0.1	0.14
ENSG00000288816		0.328417	-1.6064	0.00437119	0.0122486	yes	down	0.56	0.42	0.6	0.81	1.76	1.98
ENSG00000131771	PPP1R1B	5.04137	2.33382	0.00439352	0.0123022	yes	up	0.37	0.3	0.91	0.17	0.13	0.06
ENSG00000231389	HLA-DPA1	2.01682	1.01208	0.00443461	0.0124097	yes	up	2.01	1.91	2.25	1.44	1.88	0.92
ENSG00000213904	LIPE-AS1	2.37198	1.24609	0.00444891	0.0124482	yes	up	13.51	6.56	12.04	1.43	2.3	3.92
ENSG00000082684	SEMA5B	12.8794	3.68699	0.00447321	0.0125116	yes	up	0.34	0.15	0.16	0	0	0.03
ENSG00000188388	GOLGA6L3	12.5014	3.64402	0.004516	0.0126175	yes	up	0.43	0.54	0.16	0.06	0.06	0
ENSG00000182870	GALNT9	2.37907	1.2504	0.00453796	0.0126681	yes	up	1.39	2.35	2.21	0.86	0.67	0.66
ENSG00000285331		2.20164	1.13858	0.00466397	0.0129836	yes	up	1.55	1.11	1.7	0.53	0.56	0.59
ENSG00000224810		5.39443	2.43147	0.0046867	0.0130421	yes	up	0.33	0.26	0.36	0.03	0.12	0.02
ENSG00000205403	CFI	12.6454	3.66054	0.00472215	0.0131249	yes	up	0.45	0.69	0.31	0	0.07	0
ENSG00000267056		2.85318	1.51257	0.00473765	0.0131616	yes	up	1.41	1.45	1.14	0.82	0.38	0.2
ENSG00000186265	BTLA	0.052627	-4.24805	0.00476339	0.0132283	yes	down	0	0.02	0	0.1	0.42	0.3
ENSG00000162552	WNT4	2.68882	1.42697	0.00485717	0.0134757	yes	up	0.77	0.48	0.59	0.22	0.07	0.24
ENSG00000188001	TPRG1	2.00874	1.00629	0.004872	0.013512	yes	up	1.49	2.23	1.43	0.8	2.54	0.72
ENSG00000139269	INHBE	8.96585	3.16444	0.00489728	0.0135805	yes	up	0.22	0.5	0.16	0	0.03	0.05
ENSG00000188487	INSC	8.64479	3.11183	0.00490337	0.0135941	yes	up	0.2	0.72	0.48	0.04	0.05	0
ENSG00000143473	KCNH1	24.7684	4.63043	0.00490428	0.0135949	yes	up	0.21	0.14	0.04	0	0	0
ENSG00000163075	CFAP221	7.24024	2.85604	0.00493483	0.0136714	yes	up	0.76	0.56	0.72	0.18	0	0.99
ENSG00000257557	PPP1R12A-AS1	2.20177	1.13866	0.00493933	0.0136806	yes	up	0.73	0.54	0.61	0.28	0.26	0.27
ENSG00000262209	PCDHGB3	25.0152	4.64473	0.00496052	0.0137343	yes	up	0.03	0.1	0.06	0	0	0
ENSG00000168062	BATF2	2.10657	1.0749	0.00498024	0.0137823	yes	up	1.29	1.19	1.55	0.42	0.95	0.62
ENSG00000254370		24.6524	4.62366	0.00500257	0.0138391	yes	up	0.99	1.46	0.87	0	0	0
ENSG00000146005	PSD2	3.19785	1.6771	0.00501987	0.0138819	yes	up	0.31	0.3	0.16	0.06	0.1	0.07
ENSG00000171051	FPR1	5.99831	2.58456	0.00503919	0.013932	yes	up	0.85	0.55	0.43	0.12	0.13	0.03
ENSG00000286427		6.58876	2.72001	0.0050493	0.0139566	yes	up	0.44	0.74	0.15	0.08	0	0.1
ENSG00000206538	VGLL3	12.7944	3.67744	0.00505817	0.0139794	yes	up	0.03	0.23	0.16	0	0	0.06
ENSG00000178726	THBD	4.51212	2.17381	0.00508552	0.0140516	yes	up	0.24	0.15	0.21	0.03	0.04	0.05
ENSG00000188282	RUFY4	12.7975	3.67779	0.00509023	0.0140618	yes	up	0.18	0.37	0.89	0.23	0	0
ENSG00000171487	NLRP5	7.41714	2.89086	0.00513061	0.014166	yes	up	0.25	0.05	0.23	0.02	0.06	0
ENSG00000251158		3.34037	1.74001	0.00513623	0.0141798	yes	up	0.35	0.3	0.27	0.16	0.1	0
ENSG00000286977		2.17178	1.11888	0.00515516	0.0142253	yes	up	0.88	1.39	1.15	0.59	0.4	0.47
ENSG00000251580	LINC02482	2.48892	1.31552	0.00521621	0.0143747	yes	up	3.39	3.69	5.35	2.44	0.83	1.72
ENSG00000283228		0.131513	-2.92673	0.00525744	0.0144814	yes	down	0	0.57	0.56	3.58	2.17	1.88
ENSG00000261713	SSTR5-AS1	2.18979	1.13079	0.00527072	0.0145145	yes	up	1.34	1.46	1.31	0.79	0.85	1.09
ENSG00000289285		0.35049	-1.51255	0.00530517	0.0145867	yes	down	0.6	0.99	0.65	1.08	2.37	2.51
ENSG00000104324	CPQ	2.18643	1.12858	0.00535542	0.014702	yes	up	1.81	1.8	1.16	0.75	0.35	1.16
ENSG00000166268	MYRFL	3.86023	1.94869	0.00544478	0.0149242	yes	up	0.7	0.26	0.78	0.07	0.07	0.19
ENSG00000127954	STEAP4	0.362088	-1.46559	0.00549488	0.0150489	yes	down	0.15	0.04	0.14	0.24	0.22	0.16
ENSG00000278616	BEND3P3	0.459037	-1.12332	0.00550077	0.0150615	yes	down	0.43	0.42	0.84	1.01	1.93	0.64
ENSG00000236017	ASMTL-AS1	2.01513	1.01087	0.00555322	0.0151834	yes	up	6.29	6.07	5.11	3.65	1.21	2.89
ENSG00000225889		4.2565	2.08967	0.00558483	0.0152625	yes	up	1.33	1.2	0.57	0.24	0.08	0.22
ENSG00000235621	LINC00494	26.563	4.73135	0.00558678	0.0152661	yes	up	0.29	0.12	0.05	0	0	0
ENSG00000164694	FNDC1	11.7135	3.55011	0.00559249	0.015278	yes	up	0.2	0.08	0.08	0	0.02	0
ENSG00000168843	FSTL5	7.22489	2.85298	0.00560179	0.0153016	yes	up	0.51	0.07	0.15	0	0.03	0.03
ENSG00000243955	GSTA1	6.82995	2.77187	0.0056266	0.0153639	yes	up	1.66	1.05	1.02	0.06	0.14	0.1
ENSG00000139626	ITGB7	2.5661	1.35958	0.005649	0.0154233	yes	up	0.77	1.58	1.32	0.42	1.31	0.51
ENSG00000264177		2.67939	1.4219	0.00566268	0.0154533	yes	up	0.37	0.23	0.25	0.09	0.07	0.13
ENSG00000226754		2.05035	1.03587	0.00567833	0.0154923	yes	up	1.78	2.28	2.19	0.98	0.88	1.1
ENSG00000124557	BTN1A1	3.23367	1.69317	0.00571376	0.0155853	yes	up	0.26	0.43	0.47	0.11	0.1	0.12
ENSG00000204176	SYT15	0.358801	-1.47875	0.00572532	0.015615	yes	down	0.08	0.08	0.06	0.2	0.13	0.34
ENSG00000179058	C9orf50	3.73327	1.90044	0.00581723	0.0158412	yes	up	0.36	0.37	0.25	0.09	0.08	0.13
ENSG00000185352	HS6ST3	11.6592	3.5434	0.00583437	0.015886	yes	up	0.05	0.07	0.1	0.01	0.01	0
ENSG00000228903	RASA4CP	2.57136	1.36253	0.0058402	0.0159	yes	up	0.85	0.51	0.48	0.17	0.33	0.15
ENSG00000248367		24.037	4.58719	0.00587598	0.0159898	yes	up	1.67	0.88	1.31	0	0	0
ENSG00000253882		3.77316	1.91577	0.00589446	0.0160325	yes	up	1.39	0.56	1.44	0.12	0.3	0
ENSG00000178297	TMPRSS9	2.36392	1.24118	0.00590436	0.0160569	yes	up	0.66	1.17	1.44	0.49	0.4	0.88
ENSG00000100365	NCF4	8.42284	3.07431	0.00593554	0.0161328	yes	up	0.57	0.55	0.7	0	0.33	0
ENSG00000228486	C2orf92	2.71449	1.44068	0.00601298	0.0163298	yes	up	3.37	3.82	2.22	1.45	0.9	0.74
ENSG00000268854		0.321647	-1.63645	0.0061321	0.0166062	yes	down	3.43	0.51	5.47	16.35	6.21	7.42
ENSG00000213648	SULT1A4	2.3235	1.2163	0.00620056	0.0167778	yes	up	10.15	8.95	12.02	4.49	2.88	6.44
ENSG00000257732		0.391856	-1.35161	0.00622083	0.0168267	yes	down	1.27	0.99	1.13	3.11	2.66	2.5
ENSG00000178882	RFLNA	4.10168	2.03622	0.00624288	0.0168784	yes	up	0.94	0.35	0.9	0.35	0.18	0.24
ENSG00000178078	STAP2	2.73504	1.45156	0.00625467	0.0169063	yes	up	2.63	1.95	1.93	1.09	1.57	0.75
ENSG00000266088		2.69857	1.4322	0.00631994	0.0170626	yes	up	1.98	1.41	1.48	0.71	0.48	0.54
ENSG00000138356	AOX1	0.26619	-1.90947	0.00633227	0.0170879	yes	down	0.05	0.22	0.04	0.17	0.46	0.41
ENSG00000158423	RIBC1	3.16584	1.66259	0.00636849	0.0171796	yes	up	0.9	1.2	0.48	0.2	0.19	0.44
ENSG00000153237	CCDC148	2.26001	1.17633	0.00637344	0.0171909	yes	up	0.68	0.86	1.55	0.44	0.38	0.55
ENSG00000183921	SDR42E2	3.38638	1.75974	0.00638763	0.0172252	yes	up	0.59	0.37	0.4	0.24	0.06	0.09
ENSG00000125841	NRSN2	7.37331	2.88231	0.00643564	0.0173526	yes	up	0.11	0.91	0.72	0.1	0	0.19
ENSG00000196993	NPIPB9	0.451774	-1.14633	0.0064379	0.0173567	yes	down	0.42	0.53	0.39	0.65	1	1.16
ENSG00000141576	RNF157	2.2918	1.19648	0.00646208	0.0174157	yes	up	0.58	0.57	0.49	0.46	0.17	0.27
ENSG00000283355		6.94488	2.79595	0.00648334	0.0174669	yes	up	0.28	0.36	0.19	0	0.03	0.07
ENSG00000196565	HBG2	2.02328	1.0167	0.00654011	0.0176157	yes	up	4.49	4.53	5.54	2.48	2.02	2.96
ENSG00000189350	TOGARAM2	0.363691	-1.45921	0.00656657	0.0176787	yes	down	0.12	0.26	0.19	0.46	0.5	0.49
ENSG00000230415	LINC01786	3.11423	1.63887	0.00656956	0.0176826	yes	up	5.06	6.21	4.41	0.51	1.81	1.84
ENSG00000243422	RPL23AP49	11.4106	3.51231	0.00657189	0.0176827	yes	up	0.39	0.7	2.33	0	0.16	0
ENSG00000275494		6.14445	2.61928	0.00661335	0.017788	yes	up	0.91	2.24	3.79	0	0.76	0.36
ENSG00000262585	LINC01979	5.9463	2.57199	0.00661912	0.0178014	yes	up	0.16	0.12	0.08	0	0.03	0.03
ENSG00000228252	COL6A4P2	25.5685	4.67629	0.00666383	0.0179121	yes	up	0.3	1.05	0.02	0	0	0
ENSG00000279390		0.109142	-3.19572	0.00666418	0.0179121	yes	down	0	0	0.09	0.31	0.35	0.11
ENSG00000165695	AK8	2.43174	1.28199	0.00668207	0.0179581	yes	up	1.02	1.2	2.97	0.71	0.72	0.21
ENSG00000038295	TLL1	0.116379	-3.1031	0.00676464	0.0181673	yes	down	0.01	0.08	0	0.07	0.15	0.08
ENSG00000079337	RAPGEF3	2.03247	1.02323	0.00677002	0.0181796	yes	up	0.68	1.16	0.92	0.5	0.59	0.18
ENSG00000168907	PLA2G4F	11.1557	3.47971	0.00683884	0.0183473	yes	up	0.22	0.55	0.24	0.01	0.01	0
ENSG00000165887	ANKRD2	0.315277	-1.66531	0.00684252	0.0183511	yes	down	0.1	0.3	0.57	1.38	0.7	1.23
ENSG00000157315	TMED6	0.404646	-1.30527	0.00687889	0.0184375	yes	down	0.89	0.66	1.56	2.52	1.37	2.93
ENSG00000262188	LINC01978	11.3859	3.50918	0.00691326	0.018521	yes	up	0.52	0.53	0.75	0.05	0	0.06
ENSG00000275793	RIMBP3	2.19151	1.13193	0.00693506	0.0185751	yes	up	0.26	0.33	0.31	0.14	0.09	0.14
ENSG00000225347	SLC25A5P8	2.71074	1.43869	0.00695119	0.0186161	yes	up	1.44	2.12	2.06	0.7	1.01	0.3
ENSG00000149294	NCAM1	2.94016	1.5559	0.00702021	0.018786	yes	up	0.49	0.44	0.37	0.36	0.01	0.11
ENSG00000288744		23.3856	4.54755	0.00702036	0.018786	yes	up	0.25	0.68	0.35	0	0	0
ENSG00000255378	PRR23D2	3.69792	1.88672	0.00705896	0.0188761	yes	up	0.51	0.65	0.77	0.04	0.24	0.19
ENSG00000167774		2.45445	1.2954	0.00708471	0.0189384	yes	up	21.2	44.71	42.58	16.65	7.72	17.38
ENSG00000286485		4.68233	2.22723	0.00712505	0.0190396	yes	up	0.44	0.43	0.26	0.03	0.16	0.06
ENSG00000250033	SLC7A11-AS1	2.76263	1.46604	0.00722685	0.019287	yes	up	0.27	2.09	0.32	0.09	0.11	0.07
ENSG00000015285	WAS	2.97779	1.57424	0.00726788	0.0193807	yes	up	0.86	0.66	0.9	0.47	0.11	0.45
ENSG00000232023	LINC01807	2.48683	1.31431	0.00727464	0.0193965	yes	up	3.01	1.68	3.71	0.8	1.06	1.35
ENSG00000285210	LINC02795	3.47717	1.79791	0.00729223	0.0194387	yes	up	0.53	0.29	0.4	0.14	0.11	0.09
ENSG00000082126	MPP4	0.390144	-1.35792	0.007293	0.0194387	yes	down	0.31	0.33	0.13	0.69	0.7	0.47
ENSG00000232928	DDX3P1	16.8365	4.07352	0.00729604	0.0194446	yes	up	0.12	0.19	0.37	0.04	0	0
ENSG00000229162	RUNX3-AS1	6.58569	2.71933	0.00732603	0.0195199	yes	up	0.64	1	1.29	0.21	0.12	0.09
ENSG00000164619	BMPER	22.7664	4.50884	0.00735624	0.0195914	yes	up	0.11	0.27	0.12	0	0	0
ENSG00000110799	VWF	2.51239	1.32906	0.00740242	0.0196984	yes	up	0.18	0.16	0.13	0.06	0.06	0.2
ENSG00000175264	CHST1	2.64251	1.40191	0.00747322	0.0198707	yes	up	0.59	0.45	0.2	0.12	0.09	0.2
ENSG00000260924	LINC01311	0.491835	-1.02375	0.00760583	0.0201953	yes	down	0.88	0.69	1.24	2.18	1.1	2.06
ENSG00000184524	CEND1	8.01789	3.00322	0.00768475	0.0203813	yes	up	0.31	0.33	0.5	0	0.1	0.04
ENSG00000242242	NECTIN3-AS1	0.444357	-1.17021	0.00771857	0.0204663	yes	down	0.63	0.59	1.17	1.8	1.92	1.56
ENSG00000255867	DENND5B-AS1	7.97442	2.99538	0.00791235	0.0209366	yes	up	1.26	0.31	0.45	0.05	0.06	0.16
ENSG00000254416	LINC02732	2.07724	1.05467	0.00791564	0.0209429	yes	up	1.44	1.51	2.41	0.51	0.44	1.31
ENSG00000240882		0.112585	-3.15092	0.00794184	0.0210074	yes	down	0.16	0	0	0.31	0.71	0.42
ENSG00000260910	LINC00565	2.55563	1.35368	0.00800176	0.0211416	yes	up	0.29	0.3	0.19	0.11	0.02	0.14
ENSG00000185532	PRKG1	3.22067	1.68736	0.0080116	0.0211652	yes	up	0.26	0.15	0.16	0.18	0.06	0.03
ENSG00000148704	VAX1	0.0409541	-4.60985	0.00802735	0.0211961	yes	down	0	0	0	0.17	0.1	0.06
ENSG00000262223		4.57699	2.1944	0.00812166	0.0214264	yes	up	1.31	0.73	0.4	0.16	0.54	0.24
ENSG00000267731		2.91005	1.54104	0.00817112	0.0215445	yes	up	0.33	0.31	0.68	0.2	0.15	0.08
ENSG00000172803	SNX32	0.348939	-1.51896	0.00825262	0.021742	yes	down	0.12	0.26	0.22	0.52	0.38	0.48
ENSG00000224717	LEMD1-DT	4.00114	2.00041	0.00833655	0.021958	yes	up	0.3	0.31	0.27	0.02	0.16	0.04
ENSG00000272078		2.75417	1.46162	0.00835212	0.0219915	yes	up	0.15	0.14	0.15	0.05	0.05	0.05
ENSG00000233198	RNF224	2.78159	1.47591	0.00851471	0.0223888	yes	up	0.75	0.87	0.95	0.41	0.31	0.16
ENSG00000161270	NPHS1	4.16733	2.05912	0.00856604	0.0225084	yes	up	0.45	0.26	0.39	0.03	0.11	0.05
ENSG00000142549	IGLON5	2.62996	1.39504	0.00859753	0.0225834	yes	up	0.48	0.39	0.4	0.19	0.22	0.05
ENSG00000182223	ZAR1	0.0860502	-3.53868	0.00862759	0.0226597	yes	down	0.04	0	0.05	0.15	0.4	0.47
ENSG00000271581		6.05351	2.59777	0.008669	0.0227581	yes	up	0.78	0.81	0.91	0	0	0.34
ENSG00000237813		2.58465	1.36997	0.0087002	0.0228322	yes	up	4.38	3.49	3.24	1.6	1.59	0.65
ENSG00000289347		4.35078	2.12127	0.0087253	0.0228954	yes	up	0.45	0.93	1	0.39	0.09	0.13
ENSG00000285933		2.23362	1.15938	0.00872656	0.0228961	yes	up	1.25	2.06	2.41	0.69	0.84	0.86
ENSG00000247228		23.4186	4.54958	0.00884216	0.0231809	yes	up	0.36	0.1	0.07	0	0	0
ENSG00000204961	PCDHA9	23.4056	4.54878	0.00891703	0.0233692	yes	up	0.1	0.01	0.03	0	0	0
ENSG00000277744		7.845	2.97177	0.00896186	0.0234718	yes	up	1.54	3.5	2.54	0.62	0.37	0
ENSG00000242600	MBL1P	5.29044	2.40339	0.00898275	0.0235173	yes	up	0.54	0.38	0.73	0.05	0	0.5
ENSG00000268812	LIF-AS2	2.23732	1.16177	0.00911928	0.0238449	yes	up	3.08	3.75	2.1	1.13	1.42	1.23
ENSG00000173401	GLIPR1L1	15.7031	3.97298	0.00912492	0.023857	yes	up	0.45	0.28	0.77	0.07	0	0
ENSG00000172548	NIPAL4	10.5418	3.39804	0.00913168	0.0238719	yes	up	0.36	0.13	0.4	0.02	0.06	0
ENSG00000170209	ANKK1	3.57542	1.83811	0.00927995	0.0242182	yes	up	0.5	0.14	1.13	0.08	0.15	0.09
ENSG00000126856	PRDM7	3.92047	1.97103	0.00930214	0.0242734	yes	up	0.45	0.42	0.91	0.14	0.04	0.05
ENSG00000260989		16.1699	4.01524	0.00945431	0.0246341	yes	up	2.62	0.54	1.44	0	0.31	0
ENSG00000225062	CATIP-AS1	16.169	4.01516	0.00957268	0.0249283	yes	up	2.45	0.55	1.47	0.22	0	0
ENSG00000171450	CDK5R2	3.28761	1.71704	0.00958255	0.0249428	yes	up	0.49	0.31	0.53	0.08	0.03	0.25
ENSG00000285868		2.61239	1.38537	0.00958788	0.0249521	yes	up	0.28	0.25	0.32	0.12	0.1	0.09
ENSG00000019549	SNAI2	3.57395	1.83752	0.00961379	0.0250015	yes	up	0.49	0.36	0.41	0.22	0.38	0.05
ENSG00000247853		0.46076	-1.11791	0.00963487	0.0250431	yes	down	0.49	0.48	0.22	0.71	0.78	0.95
ENSG00000271858	CYB561D2	2.60248	1.37988	0.00963631	0.0250431	yes	up	3.15	3.09	2.51	0.5	1.75	0.83
ENSG00000145192	AHSG	16.1484	4.01332	0.00969819	0.0251953	yes	up	0.29	0.49	0.09	0	0	0.04
ENSG00000279283		3.18539	1.67147	0.010065	0.0260796	yes	up	0.53	0.55	0.69	0.2	0.19	0.14
ENSG00000166148	AVPR1A	21.3795	4.41816	0.0100658	0.0260796	yes	up	0.04	0.12	0.04	0	0	0
ENSG00000286223		0.482056	-1.05273	0.010135	0.0262471	yes	down	1.14	1.23	0.67	2.36	1.88	1.65
ENSG00000255521		3.2585	1.70421	0.0101582	0.0263043	yes	up	0.72	0.32	0.88	0.08	0.09	0.16
ENSG00000126337	KRT36	5.67202	2.50386	0.0101629	0.0263104	yes	up	0.51	0.62	0.16	0.13	0.1	0
ENSG00000269054	ZNF497-AS1	3.96671	1.98794	0.0102406	0.0264996	yes	up	0.54	0.52	0.39	0	0.22	0.14
ENSG00000282572		2.856	1.51399	0.0102857	0.0266014	yes	up	1.43	0.99	1.95	0.69	0.73	0.32
ENSG00000184166	OR1D2	21.2515	4.40949	0.0103159	0.0266675	yes	up	0.05	0.05	0.06	0	0	0
ENSG00000285966		15.8703	3.98826	0.0103763	0.0268117	yes	up	0.08	0.07	0.26	0	0	0.02
ENSG00000137747	TMPRSS13	2.7942	1.48244	0.0105344	0.0271836	yes	up	0.45	0.34	0.4	0.14	0.07	0.25
ENSG00000187688	TRPV2	2.27328	1.18477	0.0105382	0.0271904	yes	up	1.74	2.03	1.54	2.09	1	0.17
ENSG00000118292	C1orf54	2.43546	1.28419	0.0105874	0.0273015	yes	up	3.36	4.26	2.39	0.4	0.41	1.17
ENSG00000253307		0.042174	-4.5675	0.0105922	0.0273082	yes	down	0	0	0	3.31	0.49	1.01
ENSG00000181449	SOX2	15.05	3.91169	0.0108326	0.0278843	yes	up	0.16	0.17	0.13	0	0	0.02
ENSG00000244067	GSTA2	10.7874	3.43127	0.0108501	0.027923	yes	up	0.32	0.43	0.58	0	0	0.11
ENSG00000244733		0.291971	-1.77611	0.0110127	0.0283003	yes	down	0.04	0.21	0.26	0.55	0.64	0.34
ENSG00000167656	LY6D	7.44098	2.89549	0.0110458	0.0283757	yes	up	0.83	1.02	1.02	0	0.15	0.1
ENSG00000279518		2.36385	1.24114	0.0111063	0.0285122	yes	up	0.51	1.05	1	0.37	0.53	0.13
ENSG00000286443		5.45102	2.44653	0.0111152	0.0285317	yes	up	0.91	0.28	0.68	0.07	0.15	0.11
ENSG00000260577		2.91313	1.54257	0.0112598	0.0288547	yes	up	1.02	0.5	0.64	0.17	0.19	0.33
ENSG00000127831	VIL1	0.488512	-1.03353	0.011344	0.0290541	yes	down	0.16	0.11	0.19	0.19	0.3	0.38
ENSG00000163273	NPPC	0.126663	-2.98093	0.0113559	0.0290815	yes	down	0.06	0.16	0	0.38	0.86	0.4
ENSG00000128652	HOXD3	2.80598	1.4885	0.0113895	0.0291578	yes	up	0.4	0.58	1.35	0.18	0.28	0.26
ENSG00000278249	SCARNA2	15.2203	3.92792	0.011401	0.0291839	yes	up	0.89	1.85	3.28	0	0.43	0
ENSG00000279813		14.9233	3.89949	0.0114132	0.0292086	yes	up	0.39	0.23	0.38	0	0	0.05
ENSG00000288758		4.45341	2.15491	0.0114255	0.0292304	yes	up	0.89	0.38	0.68	0.24	0.07	0.1
ENSG00000055955	ITIH4	4.74809	2.24735	0.0114939	0.0294021	yes	up	2.77	2.92	4.26	6.33	0.63	0.38
ENSG00000277399	GPR179	2.27364	1.185	0.0115082	0.0294354	yes	up	0.13	0.17	0.19	0.13	0.09	0.07
ENSG00000233098	CCDC144NL-AS1	2.71273	1.43975	0.0115169	0.029448	yes	up	0.74	0.52	0.19	0.6	0.05	0.16
ENSG00000288009		0.33826	-1.5638	0.0115703	0.0295746	yes	down	0.42	0.3	0.09	0.56	1.02	0.64
ENSG00000267247		5.4791	2.45394	0.0116075	0.029653	yes	up	3.06	1.62	2.4	0.52	0	0.65
ENSG00000101222	SPEF1	2.18112	1.12507	0.0116302	0.0297077	yes	up	1.14	1.42	1.11	0.64	0.26	0.66
ENSG00000121053	EPX	3.25022	1.70054	0.0116716	0.0297969	yes	up	0.43	0.28	0.37	0.02	0.14	0.15
ENSG00000135744	AGT	0.412254	-1.27839	0.011718	0.0299056	yes	down	0.07	0.12	0.25	0.28	0.31	0.25
ENSG00000117009	KMO	7.48215	2.90345	0.0117188	0.0299056	yes	up	0.25	0.15	0.23	0	0.02	0.02
ENSG00000172987	HPSE2	7.81234	2.96575	0.0117613	0.0300027	yes	up	0.26	0.23	0.05	0.04	0.05	0
ENSG00000099998	GGT5	2.47811	1.30924	0.0118012	0.0300978	yes	up	0.95	0.53	0.59	0.26	1.19	0.32
ENSG00000210194	MT-TE	3.28725	1.71688	0.0118508	0.0302109	yes	up	0	0	0	0	0	0
ENSG00000278872		2.87311	1.52261	0.0118793	0.0302736	yes	up	1.36	0.47	0.62	0.22	0.18	0.36
ENSG00000168497	CAVIN2	0.0965014	-3.37331	0.0119491	0.0304312	yes	down	0	0.02	0.02	0.15	0.12	0.13
ENSG00000116183	PAPPA2	10.1489	3.34325	0.011957	0.0304451	yes	up	0.04	0.05	0.04	0.01	0	0.01
ENSG00000204194	RPL12P1	7.97955	2.99631	0.0119619	0.0304536	yes	up	1.46	3.08	1.47	0	0	0.67
ENSG00000276345		2.99933	1.58464	0.0119671	0.0304636	yes	up	0.7	1.11	0.98	0	0.25	1.03
ENSG00000203799	CCDC162P	2.7452	1.45691	0.0120405	0.0306333	yes	up	0.8	1.59	1.27	0.48	0.24	0.53
ENSG00000241020	RPL32P24	3.71947	1.8951	0.0120912	0.0307491	yes	up	4.65	5.1	7.54	3.54	1	0
ENSG00000287133		9.98977	3.32045	0.0121312	0.030836	yes	up	0.18	0.25	0.2	0	0.03	0.03
ENSG00000275322		0.223682	-2.16048	0.0121368	0.0308391	yes	down	0.18	0.07	0.19	0.55	0.71	0.64
ENSG00000274751		0.128908	-2.95558	0.012141	0.0308446	yes	down	0.03	0.02	0	0.14	0.09	0.12
ENSG00000287899		2.95241	1.56189	0.0121496	0.0308632	yes	up	0.3	0.3	0.46	0.1	0.16	0.05
ENSG00000226312	CFLAR-AS1	0.297186	-1.75056	0.0121917	0.0309565	yes	down	0.24	0.71	0.26	1.15	1.39	1.34
ENSG00000267213	DPY19L3-DT	0.372027	-1.42652	0.0122845	0.0311647	yes	down	0.51	0.54	0.56	1.19	1.76	1.15
ENSG00000250012	SLC41A3-AS1	14.9745	3.90443	0.0123224	0.0312435	yes	up	0.82	0.23	0.96	0	0	0.12
ENSG00000203995	ZYG11A	9.9869	3.32004	0.0123282	0.0312547	yes	up	0.09	0.12	0.15	0	0.02	0.01
ENSG00000282798		0.492664	-1.02133	0.012475	0.0316025	yes	down	1.49	1.74	1.31	2.67	3.05	3.03
ENSG00000256686		0.451244	-1.14802	0.0125061	0.0316638	yes	down	3.61	3.74	4.72	8.34	7.56	9.89
ENSG00000166317	SYNPO2L	5.62899	2.49288	0.0125478	0.0317589	yes	up	0.08	0.26	0.25	0.03	0.02	0.03
ENSG00000259668		3.35493	1.74628	0.0125542	0.0317717	yes	up	0.63	0.55	0.79	0.11	0.07	0.06
ENSG00000159860	TCAF2P1	10.021	3.32496	0.0126653	0.0320246	yes	up	0.21	0.17	0.17	0.05	0	0.03
ENSG00000168631	MUCL3	2.62811	1.39402	0.0129009	0.0325845	yes	up	0.22	0.29	0.18	0.06	0.09	0.1
ENSG00000175564	UCP3	0.448631	-1.1564	0.0129423	0.0326746	yes	down	1.17	0.54	0.67	0.88	1.36	2.29
ENSG00000289527		0.470185	-1.0887	0.0129503	0.0326914	yes	down	1.45	1.1	1.07	2.07	3.25	2.39
ENSG00000089101	CFAP61	6.36613	2.67042	0.0130377	0.0328723	yes	up	1.03	0.72	0.17	0.19	0.14	0.16
ENSG00000166246	DNAAF8	2.85802	1.51501	0.0130581	0.0329202	yes	up	0.84	1.36	0.58	0.33	0.19	0.29
ENSG00000234949		2.12693	1.08877	0.0131824	0.0332044	yes	up	3	2.59	2.01	0.77	0.8	2.28
ENSG00000261335		2.5236	1.33548	0.0132756	0.0334355	yes	up	0.93	0.78	0.87	0.13	0.29	0.52
ENSG00000174384	PMS2P6	2.06058	1.04305	0.0132798	0.0334387	yes	up	4.36	4.6	3.1	2.64	1.98	1
ENSG00000211891	IGHE	14.5149	3.85947	0.0132839	0.0334454	yes	up	0.18	0.44	0.24	0	0	0.04
ENSG00000264548		2.97789	1.57429	0.0134405	0.033799	yes	up	0.35	0.42	0.48	0.14	0.13	0.12
ENSG00000224397	PELATON	5.20832	2.38082	0.0135105	0.0339675	yes	up	0.22	0.53	0.51	0.03	0.3	0
ENSG00000204420	MPIG6B	6.02737	2.59153	0.0136343	0.034245	yes	up	0.4	0.12	0.27	0.03	0.03	0.05
ENSG00000107831	FGF8	0.42857	-1.2224	0.0136366	0.0342471	yes	down	1.55	0.88	1.07	2.3	2.5	2.58
ENSG00000026751	SLAMF7	2.97954	1.57509	0.0136904	0.0343747	yes	up	0.38	0.37	0.46	0.13	0.2	0.34
ENSG00000231652		2.49155	1.31704	0.0137481	0.0344895	yes	up	0.48	0.83	0.81	0.29	0.39	0.16
ENSG00000186847	KRT14	10.4017	3.37874	0.0137993	0.0346105	yes	up	0.12	1.17	0.62	0.13	0	0.11
ENSG00000285730		0.097535	-3.35794	0.0138224	0.0346645	yes	down	0	0.09	0.08	0.24	0.58	0.68
ENSG00000120215	MLANA	0.320219	-1.64287	0.0138697	0.0347793	yes	down	0.13	0.21	0.05	0.72	0.39	0.59
ENSG00000288727		0.198573	-2.33226	0.0139286	0.0349156	yes	down	1.2	0	0	2.57	2.41	1.22
ENSG00000204052	LRRC73	3.0341	1.60127	0.0139565	0.0349741	yes	up	0.36	0.44	0.73	0.29	0.07	0.11
ENSG00000287490		0.0583122	-4.10006	0.0140046	0.0350716	yes	down	0.01	0	0	0.23	0.11	0
ENSG00000282961	PRNCR1	0.352762	-1.50323	0.0140202	0.0351069	yes	down	0.04	0.02	0.03	0.09	0.08	0.05
ENSG00000153789	CIBAR2	3.16942	1.66422	0.0140647	0.0352147	yes	up	0.9	0.47	1.73	0	0.32	0.43
ENSG00000179242	CDH4	2.18381	1.12685	0.0140717	0.0352282	yes	up	0.25	0.2	0.25	0.1	0.14	0.06
ENSG00000225981		6.48448	2.69699	0.0141582	0.0354214	yes	up	0.08	0.4	1.02	0.06	0.07	0.09
ENSG00000179846	NKPD1	2.65855	1.41064	0.014197	0.0355072	yes	up	0.44	0.29	0.18	0.07	0.08	0.13
ENSG00000271860		10.2671	3.35996	0.0142708	0.0356841	yes	up	0.56	0.49	0.26	0.12	0	0.08
ENSG00000177098	SCN4B	4.21375	2.0751	0.0143127	0.0357687	yes	up	0.1	0.31	0.14	0	0.06	0.07
ENSG00000107187	LHX3	19.8661	4.31224	0.014373	0.0359061	yes	up	0.07	0.11	0.11	0	0	0
ENSG00000268401		2.45549	1.29601	0.0144254	0.0360274	yes	up	1.05	0.77	0.62	0.23	0.58	0.23
ENSG00000136274	NACAD	14.5543	3.86337	0.0146191	0.036444	yes	up	0.6	0.03	0.06	0.01	0	0
ENSG00000151376	ME3	0.0673485	-3.89221	0.0146682	0.0365504	yes	down	0.03	0	0	0.16	0.23	0.08
ENSG00000140678	ITGAX	2.05564	1.03959	0.0147037	0.0366319	yes	up	0.99	1.27	1.05	0.26	0.36	0.27
ENSG00000168959	GRM5	19.7375	4.30287	0.0147434	0.0367219	yes	up	0.04	0.05	0.07	0	0	0
ENSG00000158748	HTR6	2.23289	1.15891	0.0147451	0.0367221	yes	up	0.36	0.29	0.74	0.17	0.17	0.23
ENSG00000164128	NPY1R	19.6206	4.29429	0.0148006	0.0368364	yes	up	0.14	0.2	0.09	0	0	0
ENSG00000198723	TEX45	4.21926	2.07699	0.0149955	0.0373056	yes	up	0.92	4.69	2.29	0.71	0.67	0.78
ENSG00000286019	NOTCH2NLB	0.427248	-1.22685	0.015176	0.0377179	yes	down	0.94	0.68	0.34	1.59	1.27	1.34
ENSG00000229950	TFAP2A-AS1	2.79463	1.48266	0.0152089	0.0377953	yes	up	1.16	1.33	1.21	0.14	0.67	0.38
ENSG00000005981	ASB4	14.0323	3.81068	0.0152671	0.037932	yes	up	0.27	0.09	0.05	0	0.22	0
ENSG00000273199		0.0683108	-3.87174	0.0152732	0.0379428	yes	down	0	0	0.09	0.29	0.67	0.41
ENSG00000273319		2.23037	1.15729	0.0153092	0.03802	yes	up	0.45	0.66	0.38	0.15	0.19	0.29
ENSG00000224259	LINC01133	20.3848	4.34942	0.0155159	0.0384794	yes	up	0.1	0.37	0.08	0	0	0
ENSG00000113212	PCDHB7	20.3848	4.34942	0.0155159	0.0384794	yes	up	0.03	0.15	0.03	0	0	0
ENSG00000198003	ODAD3	2.46946	1.3042	0.0155836	0.0386307	yes	up	0.95	0.43	0.8	0.68	0.15	0.2
ENSG00000243649	CFB	2.60066	1.37888	0.0156092	0.0386857	yes	up	1.55	1.59	1.89	0.79	0.68	0.56
ENSG00000182489	XKRX	3.54549	1.82598	0.0156354	0.0387466	yes	up	0.19	0.42	0.39	0.1	0	0.14
ENSG00000260391		9.9444	3.31388	0.0157727	0.0390482	yes	up	0.14	0.24	0.15	0	0	0.05
ENSG00000270049	ATP6V0D1-DT	2.0835	1.05901	0.0158109	0.0391279	yes	up	1.92	1.73	1.66	0.48	1.08	0.8
ENSG00000014257	ACP3	3.27888	1.7132	0.0158186	0.0391414	yes	up	0.45	0.58	0.37	0.16	0.25	0.32
ENSG00000152822	GRM1	14.0953	3.81714	0.0159152	0.0393635	yes	up	0.07	0.06	0.02	0	0.05	0
ENSG00000184492	FOXD4L1	0.463732	-1.10864	0.0159511	0.0394352	yes	down	0.47	0.29	0.3	0.93	0.9	0.34
ENSG00000106804	C5	3.65859	1.87129	0.0159877	0.0395131	yes	up	0.13	0.16	0.11	0.34	0.01	0.03
ENSG00000283208		2.71559	1.44127	0.0160515	0.0396581	yes	up	0.48	0.67	0.81	0.59	0.06	0.22
ENSG00000224520	KRT8P45	0.213239	-2.22946	0.0160704	0.0396951	yes	down	0.04	0.11	0.14	0.46	0.56	0.26
ENSG00000175003	SLC22A1	7.16448	2.84086	0.0162148	0.0400271	yes	up	0.59	0.42	0.3	0.09	0	0.04
ENSG00000198774	RASSF9	0.102053	-3.29261	0.0162581	0.0401254	yes	down	0	0.02	0	0.07	0.08	0.06
ENSG00000272897		19.7275	4.30214	0.016332	0.0402861	yes	up	0.2	0.29	0.6	0	0	0
ENSG00000154133	ROBO4	5.79903	2.53581	0.0163914	0.040411	yes	up	0.21	0.14	0.35	0.1	0.04	0
ENSG00000285905	BMP8B-AS1	0.15936	-2.64964	0.0163972	0.0404209	yes	down	0.16	0.07	0	0.56	0.22	0.58
ENSG00000274386	TMEM269	2.44124	1.28761	0.0164486	0.0405303	yes	up	0.53	0.46	0.29	0.15	0.07	0.21
ENSG00000259319	JDP2-AS1	2.64826	1.40505	0.0167211	0.0411619	yes	up	0.32	0.25	0.31	0.13	0.07	0.12
ENSG00000289429		0.451831	-1.14615	0.0167802	0.0412811	yes	down	0.37	0.23	0.19	0.75	0.51	0.4
ENSG00000285978		2.28195	1.19027	0.0167912	0.0413035	yes	up	1.55	3.15	3.29	1.59	0.6	1.06
ENSG00000186019		2.18149	1.12532	0.0168083	0.0413243	yes	up	0.21	0.35	0.57	0.3	0.21	0.18
ENSG00000148357	HMCN2	3.20649	1.681	0.016828	0.0413675	yes	up	0.22	0.05	0.33	0.01	0.01	0.07
ENSG00000198520	ARMH1	2.73963	1.45398	0.0168638	0.0414423	yes	up	2.61	2.13	1.02	0.38	0.38	0.93
ENSG00000125872	LRRN4	0.350251	-1.51354	0.0170313	0.0418404	yes	down	0.2	0.12	0.06	0.47	0.38	0.17
ENSG00000288955		0.0495331	-4.33546	0.0170357	0.0418469	yes	down	0	0	0	0.23	0.18	0.11
ENSG00000226510	UPK1A-AS1	2.05964	1.04239	0.0170847	0.0419537	yes	up	2.24	3.3	2.83	1.31	1.13	1.38
ENSG00000254598	CSNK2A3	0.12562	-2.99286	0.0171407	0.0420778	yes	down	0.14	0	0	0.76	0.16	0.25
ENSG00000244588	RAD21L1	13.5549	3.76074	0.0171732	0.0421481	yes	up	0.12	0.25	0.08	0	0	0.02
ENSG00000268621	IGFL2-AS1	13.7378	3.78008	0.0171748	0.0421481	yes	up	0.13	0.6	0.68	0	0	0.05
ENSG00000198569	SLC34A3	3.86526	1.95056	0.0171998	0.0422049	yes	up	0.48	0.18	0.45	0.07	0.2	0.09
ENSG00000260953		19.7657	4.30493	0.0174065	0.0426892	yes	up	0.83	1.23	0.18	0	0	0
ENSG00000179477	ALOX12B	2.22568	1.15424	0.0175125	0.0429401	yes	up	2.87	2.37	1.56	0.84	1.2	0.83
ENSG00000099957	P2RX6	13.3118	3.73464	0.0177721	0.0435486	yes	up	0.19	0.36	0.11	0	0.03	0
ENSG00000288208		2.8016	1.48625	0.0177939	0.0435928	yes	up	1.9	2.26	2.94	0.38	0.62	1.36
ENSG00000132518	GUCY2D	5.73268	2.51921	0.0178505	0.0437269	yes	up	1.07	1.12	2.38	0.42	0.27	0
ENSG00000236529		2.26839	1.18167	0.0178624	0.0437468	yes	up	0.55	0.55	0.68	0.23	0.23	0.27
ENSG00000150667	FSIP1	2.17968	1.12411	0.0179251	0.0438862	yes	up	0.66	0.92	0.31	0.23	0.24	0.31
ENSG00000204653	ASPDH	3.8346	1.93908	0.0180152	0.0441023	yes	up	2.23	1.5	1.96	0.54	0	0.77
ENSG00000260063		2.36716	1.24316	0.0180202	0.0441098	yes	up	0.66	0.62	0.68	0.31	0.2	0.26
ENSG00000267259	ERVE-1	3.02257	1.59577	0.0181187	0.0443084	yes	up	0.3	0.44	0.34	0.1	0.03	0.19
ENSG00000184809	B3GALT5-AS1	0.44013	-1.184	0.0182252	0.0445451	yes	down	0.2	0.23	0.16	0.29	0.52	0.23
ENSG00000203279		2.04893	1.03487	0.0184787	0.0450937	yes	up	4.24	3.25	3.83	1.95	0.65	1.61
ENSG00000175065	DSG4	3.42609	1.77656	0.0184791	0.0450937	yes	up	0.16	0.16	0.17	0.04	0.02	0.07
ENSG00000267737		4.05095	2.01826	0.0185271	0.0452061	yes	up	2.58	1.26	0.83	0.11	0	0.89
ENSG00000117400	MPL	2.44283	1.28855	0.0185803	0.0453264	yes	up	0.64	0.23	0.66	0.51	0.1	0.17
ENSG00000247877	FAM174A-DT	9.22545	3.20562	0.0187621	0.0457309	yes	up	0.57	0.14	0.52	0.05	0.05	0
ENSG00000254349	MIR2052HG	6.63167	2.72937	0.0188169	0.0458596	yes	up	0.17	0.38	0.3	0.02	0.04	0.17
ENSG00000197870	PRB3	3.32371	1.73279	0.018828	0.0458771	yes	up	0.88	0.68	0.84	0.19	0.25	0.35
ENSG00000234648		2.20746	1.14239	0.0189899	0.046242	yes	up	174.13	407.49	226.73	133.64	134.88	111.59
ENSG00000225649		13.242	3.72705	0.0190793	0.0464304	yes	up	0.21	0.1	0.24	0	0	0.02
ENSG00000111452	ADGRD1	2.80046	1.48566	0.0191192	0.0465126	yes	up	0.37	0.3	0.53	0.13	0.13	0.19
ENSG00000287727		0.28521	-1.8099	0.0193671	0.047061	yes	down	0.1	0.07	0.06	0.23	0.47	0.1
ENSG00000204103	MAFB	5.6871	2.50769	0.0193782	0.0470818	yes	up	0.18	0.1	0.16	0.04	0	0.03
ENSG00000286529		6.59022	2.72033	0.0194015	0.0471246	yes	up	0.34	0.3	0.36	0.05	0.06	0.04
ENSG00000243008		9.20609	3.20259	0.0194157	0.0471493	yes	up	0.19	0.22	0.39	0.04	0	0.05
ENSG00000272825		19.266	4.26798	0.0195043	0.0473495	yes	up	0.9	0.63	0.14	0	0	0
ENSG00000283033		2.91504	1.54351	0.0195172	0.0473707	yes	up	0.27	0.4	0.24	0.18	0.07	0.06
ENSG00000150676	CCDC83	19.1109	4.25632	0.0197551	0.0478974	yes	up	0.24	0.04	0.2	0	0	0
ENSG00000204380	PKP4-AS1	2.41101	1.26964	0.0198708	0.0481678	yes	up	0.87	0.55	0.48	0.14	0.08	0.34
ENSG00000204970	PCDHA1	15.0615	3.91279	0.0198979	0.0482233	yes	up	0	0.15	0.05	0.01	0	0
ENSG00000234353		2.17493	1.12097	0.01991	0.0482425	yes	up	2.17	3.58	1.68	0.66	1.15	0.87
ENSG00000274441		0.10816	-3.20876	0.0199191	0.0482595	yes	down	0	0.43	0.38	2.92	1.99	2.03
ENSG00000286602		3.50389	1.80896	0.0199608	0.0483554	yes	up	2.69	1.4	1.07	0.14	0.5	0.72
ENSG00000144481	TRPM8	3.04857	1.60813	0.0200596	0.0485591	yes	up	0.99	1.09	0.3	0.14	0.39	0.06
ENSG00000286742		0.187652	-2.41387	0.0200741	0.0485889	yes	down	0.13	0.05	0	0.39	0.25	0.13
ENSG00000273920		0.0499636	-4.32298	0.0201687	0.0487975	yes	down	0	0	0	0.21	0.98	0.87
ENSG00000266171		3.81513	1.93173	0.0202139	0.0489017	yes	up	0.47	0.61	0.23	0.12	0.05	0.14
ENSG00000142408	CACNG8	2.25877	1.17554	0.0202424	0.0489553	yes	up	0.16	0.11	0.16	0.05	0.06	0.07
ENSG00000235959		0.36369	-1.45922	0.0205197	0.0495945	yes	down	0.62	1.38	0.93	1.2	3.87	1.8
ENSG00000248243	LINC02014	3.01668	1.59296	0.0205327	0.0496147	yes	up	2.36	1.12	1.96	0.26	1.07	0.44
ENSG00000039600	SOX30	7.18855	2.8457	0.0206096	0.0497857	yes	up	0.11	0.22	0.51	0.04	0	0.07
ENSG00000234859		4.1118	2.03977	0.0206136	0.04979	yes	up	0.25	0.19	0.11	0.02	0.04	0.07

## Sheet: TableS3
Table S3 MFAP2 trancription level in different subtypes
Patient_ID	CMS	MFAP2_transcriptomics
01CO001	CMS1	6.7415
01CO005	CMS1	7.2192
01CO006	CMS1	6.5999
01CO008	CMS1	5.858
01CO013	CMS1	7.8826
01CO014	CMS1	6.8826
01CO015	CMS1	7.8455
01CO019	CMS1	7.6439
01CO022	CMS1	6.7415
05CO002	CMS1	9.3663
05CO003	CMS1	7.7879
05CO006	CMS1	6.1497
05CO007	CMS1	9.4471
05CO011	CMS2	9.137
05CO015	CMS2	7.8202
05CO020	CMS2	8.5661
05CO026	CMS2	9.2644
05CO028	CMS2	5.1699
05CO029	CMS2	6.5078
05CO032	CMS2	7.1997
05CO033	CMS2	9.1059
05CO034	CMS2	8.3619
05CO035	CMS2	8.7347
05CO037	CMS2	9.137
05CO039	CMS2	7.1699
05CO041	CMS2	7.1799
05CO044	CMS2	9.0634
05CO045	CMS2	8.3576
05CO047	CMS2	6.9773
05CO048	CMS2	7.1799
05CO049	CMS2	8.1085
05CO050	CMS2	6.7814
05CO053	CMS2	7.2095
05CO054	CMS2	6.1699
06CO001	CMS2	8.8455
06CO002	CMS2	9.4998
09CO005	CMS2	8.858
09CO006	CMS2	7.8517
09CO008	CMS2	8.1699
09CO011	CMS2	7.2574
09CO013	CMS2	8.4263
09CO014	CMS2	7.8765
09CO015	CMS2	8.4635
09CO018	CMS2	8.8455
09CO019	CMS3	8.0334
09CO022	CMS3	7.5157
11CO005	CMS3	8.9629
11CO007	CMS3	6.8704
11CO008	CMS3	10.0028
11CO010	CMS3	9.0607
11CO018	CMS3	8.9159
11CO019	CMS3	9.4157
11CO020	CMS3	8.3837
11CO021	CMS3	9.1824
11CO022	CMS3	8.1849
11CO027	CMS3	8.7616
11CO030	CMS3	8.5469
11CO031	CMS3	6.2668
11CO032	CMS3	7.9887
11CO033	CMS4	9.4717
11CO036	CMS4	9.207
11CO037	CMS4	8.2527
11CO039	CMS4	9.1849
11CO042	CMS4	7.7748
11CO043	CMS4	7.2761
11CO044	CMS4	8.8918
11CO045	CMS4	9.3399
11CO047	CMS4	9.6917
11CO048	CMS4	9.3083
11CO051	CMS4	7.7879
11CO052	CMS4	7.9069
11CO053	CMS4	8.1344
11CO054	CMS4	7.8202
11CO057	CMS4	8.8826
11CO058	CMS4	8.8424
11CO060	CMS4	7.4429
11CO061	CMS4	8.6653
11CO062	CMS4	9.5411
11CO070	CMS4	8.5699
11CO072	CMS4	8.3129

## Sheet: TableS4
Table S4 MFAP2 transcription level in different phenotypes
Patient_ID	Integrated.Phenotype	MFAP2_transcriptomics
01CO006	EMT	6.5999
05CO002	EMT	9.3663
05CO033	EMT	9.1059
06CO002	EMT	9.4998
11CO005	EMT	8.9629
11CO008	EMT	10.0028
11CO019	EMT	9.4157
11CO021	EMT	9.1824
11CO030	EMT	8.5469
11CO033	EMT	9.4717
11CO037	EMT	8.2527
11CO045	EMT	9.3399
11CO048	EMT	9.3083
11CO052	EMT	7.9069
11CO058	EMT	8.8424
11CO070	EMT	8.5699
11CO077	EMT	9.2119
16CO003	EMT	8.7814
16CO011	EMT	8.5962
20CO001	EMT	8.5469
20CO003	EMT	9.1241
21CO006	EMT	8.7781
22CO006	EMT	9.0251
27CO004	EMT	9.1007
01CO005	Epithelial	7.2192
01CO008	Epithelial	5.858
01CO013	Epithelial	7.8826
01CO015	Epithelial	7.8455
01CO019	Epithelial	7.6439
05CO011	Epithelial	9.137
05CO020	Epithelial	8.5661
05CO026	Epithelial	9.2644
05CO028	Epithelial	5.1699
05CO029	Epithelial	6.5078
05CO034	Epithelial	8.3619
05CO035	Epithelial	8.7347
05CO045	Epithelial	8.3576
05CO047	Epithelial	6.9773
05CO049	Epithelial	8.1085
05CO053	Epithelial	7.2095
05CO054	Epithelial	6.1699
06CO001	Epithelial	8.8455
09CO005	Epithelial	8.858
09CO006	Epithelial	7.8517
09CO008	Epithelial	8.1699
09CO011	Epithelial	7.2574
09CO013	Epithelial	8.4263
09CO014	Epithelial	7.8765
09CO015	Epithelial	8.4635
09CO018	Epithelial	8.8455
09CO019	Epithelial	8.0334
09CO022	Epithelial	7.5157
11CO010	Epithelial	9.0607
11CO020	Epithelial	8.3837
11CO022	Epithelial	8.1849
11CO027	Epithelial	8.7616
11CO032	Epithelial	7.9887
11CO039	Epithelial	9.1849
11CO042	Epithelial	7.7748
11CO043	Epithelial	7.2761
11CO044	Epithelial	8.8918
11CO047	Epithelial	9.6917
11CO053	Epithelial	8.1344
11CO054	Epithelial	7.8202
11CO057	Epithelial	8.8826
11CO062	Epithelial	9.5411
11CO072	Epithelial	8.3129
11CO079	Epithelial	8.1849
14CO005	Epithelial	8.4594
15CO001	Epithelial	7.5925
15CO002	Epithelial	8.2574
16CO002	Epithelial	9.1293
16CO006	Epithelial	8.7515
20CO004	Epithelial	8.1137
20CO006	Epithelial	7.2384
20CO007	Epithelial	6.5699
21CO007	Epithelial	7.6366
22CO004	Epithelial	6.4429
01CO014	Hypermutated	6.8826
01CO022	Hypermutated	6.7415
05CO003	Hypermutated	7.7879
05CO006	Hypermutated	6.1497
05CO015	Hypermutated	7.8202
05CO032	Hypermutated	7.1997
05CO037	Hypermutated	9.137
05CO039	Hypermutated	7.1699
05CO041	Hypermutated	7.1799
05CO044	Hypermutated	9.0634
05CO048	Hypermutated	7.1799
05CO050	Hypermutated	6.7814
11CO007	Hypermutated	6.8704
11CO018	Hypermutated	8.9159
11CO031	Hypermutated	6.2668
11CO036	Hypermutated	9.207
11CO051	Hypermutated	7.7879
11CO061	Hypermutated	8.6653
14CO003	Hypermutated	7.5236

## Sheet: TableS5
Table S5. Comparison of MFAP2 proteomics profiles among EMT, epithelial and hypermutated.
Patient_ID	Integrated.Phenotype	MFAP2_proteomics
01CO006	EMT	-0.324
05CO002	EMT	-0.0306
05CO033	EMT	0.11
06CO002	EMT	0.0235
11CO005	EMT	0.605
11CO008	EMT	0.259
11CO019	EMT	0.985
11CO021	EMT	0.306
11CO030	EMT	0.365
11CO033	EMT	-0.269
11CO037	EMT	0.458
11CO045	EMT	0.077
11CO048	EMT	0.519
11CO052	EMT	0.673
11CO058	EMT	0.983
11CO070	EMT	1.5
11CO077	EMT	0.486
16CO003	EMT	0.601
16CO011	EMT	-0.174
20CO001	EMT	-0.437
20CO003	EMT	0.607
01CO005	Epithelial	-0.159
01CO008	Epithelial	-0.823
01CO013	Epithelial	-0.28
01CO015	Epithelial	1.19
01CO019	Epithelial	-0.248
05CO011	Epithelial	-0.15
05CO020	Epithelial	-0.103
05CO026	Epithelial	-1.32
05CO028	Epithelial	-1.07
05CO029	Epithelial	-0.108
05CO034	Epithelial	1.54
05CO035	Epithelial	0.221
05CO045	Epithelial	1.29
05CO047	Epithelial	-0.0456
05CO049	Epithelial	-0.4
05CO053	Epithelial	-0.616
05CO054	Epithelial	-1.17
06CO001	Epithelial	1.22
09CO005	Epithelial	1.26
09CO006	Epithelial	-0.443
09CO008	Epithelial	1.97
09CO011	Epithelial	-0.654
09CO013	Epithelial	-0.575
09CO014	Epithelial	0.631
09CO015	Epithelial	-0.633
09CO018	Epithelial	-1.58
09CO019	Epithelial	0.422
09CO022	Epithelial	0.0499
11CO010	Epithelial	0.454
11CO020	Epithelial	0.25
11CO022	Epithelial	0.832
11CO027	Epithelial	0.0202
11CO032	Epithelial	0.133
11CO039	Epithelial	0.347
11CO042	Epithelial	0.268
11CO043	Epithelial	0.88
11CO044	Epithelial	-0.199
11CO047	Epithelial	-0.194
11CO053	Epithelial	0.707
11CO054	Epithelial	-0.474
11CO057	Epithelial	0.574
11CO062	Epithelial	0.454
11CO072	Epithelial	0.381
11CO079	Epithelial	-0.0586
14CO005	Epithelial	0.65
15CO001	Epithelial	-1.18
15CO002	Epithelial	-0.325
16CO002	Epithelial	0.406
16CO006	Epithelial	0.175
20CO004	Epithelial	-0.409
20CO007	Epithelial	0.575
01CO014	Hypermutated	-1.25
01CO022	Hypermutated	-0.685
05CO003	Hypermutated	0.666
05CO006	Hypermutated	-0.242
05CO015	Hypermutated	-0.257
05CO032	Hypermutated	-0.0952
05CO037	Hypermutated	1.5
05CO039	Hypermutated	-0.641
05CO041	Hypermutated	-0.884
05CO044	Hypermutated	0.462
05CO048	Hypermutated	-0.409
05CO050	Hypermutated	-0.99
11CO007	Hypermutated	-0.466
11CO018	Hypermutated	0.215
11CO031	Hypermutated	0.325
11CO036	Hypermutated	0.62
11CO051	Hypermutated	0.0722
11CO061	Hypermutated	0.0204
14CO003	Hypermutated	-1.39

## Sheet: TableS6
Table S6. CMS1-4 proteomic profiles of MFAP2
CMS subtypes	Patient_ID	MFAP2
CMS1	05CO003	0.666
CMS1	05CO006	-0.242
CMS1	05CO015	-0.257
CMS1	05CO032	-0.0952
CMS1	05CO041	-0.884
CMS1	05CO044	0.462
CMS1	05CO048	-0.409
CMS1	11CO007	-0.466
CMS1	11CO018	0.215
CMS1	11CO031	0.325
CMS1	11CO036	0.62
CMS1	11CO051	0.0722
CMS2	01CO005	-0.159
CMS2	01CO015	1.19
CMS2	05CO011	-0.15
CMS2	05CO034	1.54
CMS2	05CO047	-0.0456
CMS2	06CO001	1.22
CMS2	09CO013	-0.575
CMS2	09CO014	0.631
CMS2	09CO019	0.422
CMS2	09CO022	0.0499
CMS2	11CO010	0.454
CMS2	11CO022	0.832
CMS2	11CO027	0.0202
CMS2	11CO039	0.347
CMS2	11CO042	0.268
CMS2	11CO043	0.88
CMS2	11CO053	0.707
CMS2	11CO054	-0.474
CMS2	11CO072	0.381
CMS2	11CO079	-0.0586
CMS2	14CO005	0.65
CMS2	16CO002	0.406
CMS2	16CO006	0.175
CMS2	20CO004	-0.409
CMS2	21CO007	0.833
CMS3	01CO008	-0.823
CMS3	01CO013	-0.28
CMS3	01CO014	-1.25
CMS3	01CO022	-0.685
CMS3	05CO028	-1.07
CMS3	05CO029	-0.108
CMS3	05CO039	-0.641
CMS3	05CO050	-0.99
CMS3	05CO053	-0.616
CMS3	05CO054	-1.17
CMS3	20CO007	0.575
CMS4	05CO002	-0.0306
CMS4	05CO033	0.11
CMS4	06CO002	0.0235
CMS4	11CO005	0.605
CMS4	11CO008	0.259
CMS4	11CO019	0.985
CMS4	11CO021	0.306
CMS4	11CO030	0.365
CMS4	11CO033	-0.269
CMS4	11CO037	0.458
CMS4	11CO045	0.077
CMS4	11CO047	-0.194
CMS4	11CO048	0.519
CMS4	11CO058	0.983
CMS4	11CO070	1.5
CMS4	11CO077	0.486
CMS4	16CO003	0.601
CMS4	20CO001	-0.437
CMS4	20CO003	0.607
CMS4	21CO006	-0.0868
CMS4	22CO006	0.464
NA	05CO020	-0.103
NA	05CO035	0.221
NA	05CO037	1.5
NA	05CO045	1.29
NA	05CO049	-0.4
NA	09CO018	-1.58
NA	11CO020	0.25
NA	11CO032	0.133
NA	11CO044	-0.199
NA	11CO052	0.673
NA	11CO057	0.574
NA	11CO061	0.0204
NA	11CO062	0.454
NA	15CO002	-0.325
NA	16CO011	-0.174
NA	20CO006	-0.875
NA	22CO004	-1.01

## Sheet: TableS7
Table S7 3 genes IHC data and metastasis feature
BGN positive rate（%）	THBS2 positive rate（%）	MFAP2 positive rate（%）	N	M
36.12	5.45	20.785	N0	M0
37.61	13.54	25.575	N0	M0
29.3	23.56	26.43	N0	M0
36.02	18.16	27.09	N0	M0
37.69	16.6	27.145	N0	M0
43.47	13.05	28.26	N0	M0
43.4	13.49	28.445	N0	M0
39.8	17.65	28.725	N0	M0
33.25	25.26	29.255	N0	M0
42.08	17.67	29.875	N0	M0
44.24	15.54	29.89	N0	M0
41.95	18.62	30.285	N0	M0
39.38	22.73	31.055	N0	M0
47.96	16.27	32.115	N0	M0
37.11	27.82	32.465	N0	M0
35.48	24.91	34.34	N0	M0
48.17	22.01	35.09	N0	M0
48.99	24.59	36.79	N0	M0
51.07	23.52	37.295	N0	M0
44.66	30.44	37.55	N0	M0
64.92	11.24	38.08	N0	M0
55.67	21.21	38.44	N0	M0
63.81	13.14	38.475	N0	M0
48.46	28.95	38.705	N0	M0
45.9	31.64	38.77	N0	M0
55.63	22.3	38.965	N0	M0
51.38	26.73	39.055	N0	M0
60.3	22.13	41.215	N0	M0
52.36	30.32	41.34	N0	M0
66.42	17.8	42.11	N0	M0
52.14	32.18	42.16	N0	M0
66.86	20.3	43.58	N0	M0
48.64	27.24	44.17	N0	M0
50.02	41.3	45.66	N0	M0
66.44	28.21	47.325	N0	M0
67.74	29.73	48.735	N0	M0
73.7	26.47	50.085	N0	M0
60.28	40.03	50.155	N0	M0
61.93	38.78	50.355	N0	M0
65.11	40.26	52.685	N0	M0
62.45	45.98	54.215	N0	M0
51.83	58.61	55.22	N0	M0
65.2	45.86	55.53	N0	M0
69.81	46.23	58.02	N0	M0
71.86	65.26	68.56	N0	M0
58.04	41.79	49.915	N0	M1
29.04	20.29	24.665	N1a	M0
40.9	11.16	26.03	N1a	M0
44.82	19.15	31.985	N1a	M0
61.69	22.8	42.245	N1a	M0
56.32	30.33	43.325	N1a	M0
58.47	40.92	49.695	N1a	M0
61.74	42.86	52.3	N1a	M0
26.38	10.63	18.505	N1b	M0
47.14	21.84	34.49	N1b	M0
50.93	24.1	37.515	N1b	M0
43.83	32.47	38.15	N1b	M0
51.5	35.89	43.695	N1b	M0
61.06	35.49	48.275	N1b	M0
61.01	48.26	54.635	N1b	M0
73.7	45.61	59.655	N1b	M1
58	29	43.5	N2a	M0
62.48	37.12	49.8	N2a	M0
68.38	32.99	50.685	N2a	M0

## Sheet: TableS8
Table S8 Protetomic correlation analysis of MFAP2, BGN and THBS2
Patient_ID	MFAP2_proteomics	BGN_proteomics	THBS2_proteomics
01CO005	-0.159	-1.25	-0.888
01CO006	-0.324	-0.579	-1.34
01CO008	-0.823	-1.8	-1.67
01CO013	-0.28	-1.34	-1.58
01CO014	-1.25	-1.52	-0.993
01CO015	1.19	-1.18	-0.521
01CO019	-0.248	-0.605	-0.23
01CO022	-0.685	-1.21	-0.38
05CO002	-0.0306	-1.18	0.113
05CO003	0.666	-0.16	1.76
05CO006	-0.242	0.0265	0.353
05CO011	-0.15	-0.0882	-2.06
05CO015	-0.257	-0.112	-0.55
05CO020	-0.103	0.249	-0.201
05CO026	-1.32	-1.95	-1.81
05CO028	-1.07	-2	-2.49
05CO029	-0.108	-1.79	-2.91
05CO032	-0.0952	0.0086	-0.355
05CO033	0.11	0.486	0.221
05CO034	1.54	0.181	0.0339
05CO035	0.221	-0.881	-0.753
05CO037	1.5	0.498	2.45
05CO039	-0.641	-1.24	-0.978
05CO041	-0.884	-1.24	-0.597
05CO044	0.462	-0.247	0.704
05CO045	1.29	-0.383	0.0605
05CO047	-0.0456	-0.504	-0.0267
05CO048	-0.409	0.377	0.783
05CO049	-0.4	-1.32	-0.843
05CO050	-0.99	-0.622	-1
05CO053	-0.616	-1.67	-1.04
05CO054	-1.17	-2.2	-2.76
06CO001	1.22	-0.59	-0.736
06CO002	0.0235	0.764	1.37
09CO005	1.26	-1.29	-0.887
09CO006	-0.443	-0.79	-0.629
09CO008	1.97	-0.426	0.867
09CO011	-0.654	-1.34	-1.13
09CO013	-0.575	-1.06	0.711
09CO014	0.631	-0.302	-1
09CO015	-0.633	-1.25	-0.26
09CO018	-1.58	-2.16	-1.3
09CO019	0.422	-0.515	-0.498
09CO022	0.0499	-1.39	-1.29
11CO005	0.605	0.434	1.19
11CO007	-0.466	-0.25	-0.155
11CO008	0.259	0.444	2.34
11CO010	0.454	-0.638	-0.342
11CO018	0.215	-0.444	1.02
11CO019	0.985	1.11	2.39
11CO020	0.25	-0.503	0.35
11CO021	0.306	0.269	2.29
11CO022	0.832	-0.458	-0.388
11CO027	0.0202	-0.442	-0.407
11CO030	0.365	0.199	0.689
11CO031	0.325	-0.819	-0.0262
11CO032	0.133	-0.472	-0.865
11CO033	-0.269	-0.575	1.26
11CO036	0.62	0.644	2.89
11CO037	0.458	-0.166	-0.747
11CO039	0.347	-0.394	-0.716
11CO042	0.268	-0.0461	-0.0627
11CO043	0.88	0.519	1.51
11CO044	-0.199	-0.0788	1.79
11CO045	0.077	0.57	0.985
11CO047	-0.194	0.531	2.02
11CO048	0.519	-0.141	-0.284
11CO051	0.0722	-0.024	0.0539
11CO052	0.673	0.0007	0.831
11CO053	0.707	-0.392	-0.593
11CO054	-0.474	-0.814	0.606
11CO057	0.574	0.689	2.12
11CO058	0.983	0.322	-0.887
11CO061	0.0204	0.532	0.83
11CO062	0.454	0.523	0.924
11CO070	1.5	0.756	3.14
11CO072	0.381	0.396	1.56
11CO077	0.486	-0.0634	0.861
11CO079	-0.0586	0.131	1.21
14CO003	-1.39	-1.98	-1.63
14CO005	0.65	1.01	2.03
15CO001	-1.18	-1.6	-1.67
15CO002	-0.325	-1.46	-1.99
16CO002	0.406	0.589	0.399
16CO003	0.601	-0.208	-0.562
16CO006	0.175	0.292	1.69
16CO011	-0.174	0.0126	-1.12
20CO001	-0.437	0.604	-0.592
20CO003	0.607	1.02	-0.811
20CO004	-0.409	-1.28	-0.205
20CO006	-0.875	-1.45	-1.04
20CO007	0.575	-1.22	-1.31
21CO006	-0.0868	0.1	-0.257
21CO007	0.833	-1.25	-0.742
22CO004	-1.01	-1.78	-1.9
22CO006	0.464	0.577	1.08
27CO004	-0.523	0.39	1.04

## Sheet: TableS9
Table S9 Phenotypes and tumor score, purity
Patient_ID	Integrated.Phenotype	StromalScore	ImmuneScore	ESTIMATEScore	TumorPurity
01CO006	EMT	466.175	1542.02	2008.2	0.621792
05CO002	EMT	1397.38	865.599	2262.98	0.592074
05CO033	EMT	1082.17	1782.78	2864.95	0.518647
06CO002	EMT	675.128	664.514	1339.64	0.695536
11CO005	EMT	608.613	878.886	1487.5	0.679779
11CO008	EMT	776.609	715.233	1491.84	0.679312
11CO019	EMT	881.786	686.488	1568.27	0.671036
11CO021	EMT	1010.01	781.908	1791.92	0.646339
11CO030	EMT	437.963	683.547	1121.51	0.718181
11CO033	EMT	1000.37	1554.88	2555.25	0.556966
11CO037	EMT	127.285	587.336	714.621	0.758437
11CO045	EMT	554.044	641.002	1195.05	0.710628
11CO048	EMT	1203.67	1310.45	2514.12	0.56197
11CO052	EMT	668.214	1800	2468.22	0.56753
11CO058	EMT	433.393	500.396	933.789	0.73708
11CO070	EMT	930.627	1260.3	2190.93	0.600564
11CO077	EMT	806.525	709.298	1515.82	0.676724
16CO003	EMT	764.454	1158.53	1922.98	0.63154
16CO011	EMT	435.871	890.675	1326.55	0.696916
20CO001	EMT	1106.98	1051.34	2158.33	0.604383
20CO003	EMT	979.819	2064.5	3044.32	0.495959
01CO005	Epithelial	-1102.3	-427.027	-1529.32	0.928479
01CO008	Epithelial	-1122.84	-54.7177	-1177.56	0.908074
01CO013	Epithelial	-551.082	509.003	-42.0787	0.826007
01CO015	Epithelial	-237.514	561.061	323.547	0.79458
01CO019	Epithelial	-735.6	-168.717	-904.318	0.89055
05CO011	Epithelial	-564.083	-531.733	-1095.82	0.902983
05CO020	Epithelial	93.563	322.625	416.188	0.786251
05CO026	Epithelial	-388.168	-81.4818	-469.65	0.859734
05CO028	Epithelial	-737.672	557.486	-180.185	0.837263
05CO029	Epithelial	-637.787	952.383	314.596	0.795377
05CO034	Epithelial	244.801	270.734	515.535	0.777156
05CO035	Epithelial	214.767	203.973	418.741	0.786019
05CO045	Epithelial	385.746	969.765	1355.51	0.69386
05CO047	Epithelial	-1034.18	-502.379	-1536.56	0.928873
05CO049	Epithelial	-279.759	776.455	496.696	0.778894
05CO053	Epithelial	-884.477	328.354	-556.123	0.866147
05CO054	Epithelial	-1256.28	451.863	-804.416	0.883784
06CO001	Epithelial	-481.031	78.3623	-402.669	0.854671
09CO005	Epithelial	-264.717	152.727	-111.99	0.831747
09CO006	Epithelial	-235.171	548.436	313.265	0.795496
09CO008	Epithelial	57.2973	436.356	493.653	0.779174
09CO011	Epithelial	-581.256	401.483	-179.773	0.83723
09CO013	Epithelial	-246.585	27.5994	-218.985	0.840364
09CO014	Epithelial	331.339	1278.49	1609.83	0.6665
09CO015	Epithelial	-105.743	701.535	595.792	0.769689
09CO018	Epithelial	296.939	1329.08	1626.01	0.664728
09CO019	Epithelial	-368.659	210.684	-157.975	0.835476
09CO022	Epithelial	-753.162	594.973	-158.188	0.835493
11CO010	Epithelial	189.82	767.294	957.114	0.734762
11CO020	Epithelial	61.6537	327.539	389.193	0.788693
11CO022	Epithelial	-243.522	826.348	582.826	0.770903
11CO027	Epithelial	-252.138	124.419	-127.719	0.833027
11CO032	Epithelial	-53.0436	872.348	819.305	0.748333
11CO039	Epithelial	-430.198	170.933	-259.265	0.843554
11CO042	Epithelial	-534.257	-78.8118	-613.068	0.870295
11CO043	Epithelial	-746.051	-208.498	-954.549	0.89388
11CO044	Epithelial	499.34	1236.74	1736.08	0.652571
11CO047	Epithelial	351.446	264.333	615.779	0.767813
11CO053	Epithelial	-69.4192	553.951	484.532	0.780012
11CO054	Epithelial	-193.008	1263.69	1070.68	0.723353
11CO057	Epithelial	295.98	465.639	761.619	0.753922
11CO062	Epithelial	536.436	637.167	1173.6	0.712839
11CO072	Epithelial	175.708	741.621	917.329	0.738711
11CO079	Epithelial	-545.804	-358.884	-904.688	0.890575
14CO005	Epithelial	-114.956	715.906	600.95	0.769205
15CO001	Epithelial	-166.186	-265.182	-431.368	0.85685
15CO002	Epithelial	168.801	918.164	1086.96	0.7217
16CO002	Epithelial	-278.621	-59.3063	-337.927	0.849698
16CO006	Epithelial	158.995	815.984	974.979	0.732981
20CO004	Epithelial	-1046.68	-641.653	-1688.33	0.936894
20CO007	Epithelial	-637.642	557.646	-79.9956	0.829131
01CO014	Hypermutated	-824.937	636.091	-188.846	0.837957
01CO022	Hypermutated	-1014.57	-14.2549	-1028.83	0.898714
05CO003	Hypermutated	254.33	915.559	1169.89	0.713221
05CO006	Hypermutated	-125.245	714.28	589.035	0.770322
05CO015	Hypermutated	408.482	1362.69	1771.17	0.648659
05CO032	Hypermutated	403.485	979.355	1382.84	0.690966
05CO037	Hypermutated	750.422	743.938	1494.36	0.67904
05CO039	Hypermutated	-959.909	385.812	-574.097	0.867463
05CO041	Hypermutated	-293.306	1065.3	771.99	0.752921
05CO044	Hypermutated	-577.886	-530.034	-1107.92	0.903745
05CO048	Hypermutated	125.361	547.82	673.18	0.762387
05CO050	Hypermutated	-1174.78	54.8315	-1119.95	0.904499
11CO007	Hypermutated	-328.265	806.528	478.263	0.780588
11CO018	Hypermutated	515.869	1077.71	1593.58	0.668277
11CO031	Hypermutated	57.035	1319.86	1376.9	0.691596
11CO036	Hypermutated	237.703	1057.77	1295.47	0.700179
11CO051	Hypermutated	299.795	1168.74	1468.53	0.681818
11CO061	Hypermutated	794.57	1679.39	2473.96	0.566837
14CO003	Hypermutated	-372.181	628.343	256.163	0.800547

## Sheet: TableS10
Table S10 Subtypes and tumor score,purity
Patient_ID	subtypes	StromalScore	ImmuneScore	ESTIMATEScore	TumorPurity
05CO003	CMS1	254.33	915.559	1169.89	0.713221
05CO006	CMS1	-125.245	714.28	589.035	0.770322
05CO015	CMS1	408.482	1362.69	1771.17	0.648659
05CO032	CMS1	403.485	979.355	1382.84	0.690966
05CO041	CMS1	-293.306	1065.3	771.99	0.752921
05CO044	CMS1	-577.886	-530.034	-1107.92	0.903745
05CO048	CMS1	125.361	547.82	673.18	0.762387
11CO007	CMS1	-328.265	806.528	478.263	0.780588
11CO018	CMS1	515.869	1077.71	1593.58	0.668277
11CO031	CMS1	57.035	1319.86	1376.9	0.691596
11CO036	CMS1	237.703	1057.77	1295.47	0.700179
11CO051	CMS1	299.795	1168.74	1468.53	0.681818
01CO005	CMS2	-1102.3	-427.027	-1529.32	0.928479
01CO015	CMS2	-237.514	561.061	323.547	0.79458
05CO011	CMS2	-564.083	-531.733	-1095.82	0.902983
05CO034	CMS2	244.801	270.734	515.535	0.777156
05CO047	CMS2	-1034.18	-502.379	-1536.56	0.928873
06CO001	CMS2	-481.031	78.3623	-402.669	0.854671
09CO013	CMS2	-246.585	27.5994	-218.985	0.840364
09CO014	CMS2	331.339	1278.49	1609.83	0.6665
09CO019	CMS2	-368.659	210.684	-157.975	0.835476
09CO022	CMS2	-753.162	594.973	-158.188	0.835493
11CO010	CMS2	189.82	767.294	957.114	0.734762
11CO022	CMS2	-243.522	826.348	582.826	0.770903
11CO027	CMS2	-252.138	124.419	-127.719	0.833027
11CO039	CMS2	-430.198	170.933	-259.265	0.843554
11CO042	CMS2	-534.257	-78.8118	-613.068	0.870295
11CO043	CMS2	-746.051	-208.498	-954.549	0.89388
11CO053	CMS2	-69.4192	553.951	484.532	0.780012
11CO054	CMS2	-193.008	1263.69	1070.68	0.723353
11CO072	CMS2	175.708	741.621	917.329	0.738711
11CO079	CMS2	-545.804	-358.884	-904.688	0.890575
14CO005	CMS2	-114.956	715.906	600.95	0.769205
16CO002	CMS2	-278.621	-59.3063	-337.927	0.849698
16CO006	CMS2	158.995	815.984	974.979	0.732981
20CO004	CMS2	-1046.68	-641.653	-1688.33	0.936894
01CO008	CMS3	-1122.84	-54.7177	-1177.56	0.908074
01CO013	CMS3	-551.082	509.003	-42.0787	0.826007
01CO014	CMS3	-824.937	636.091	-188.846	0.837957
01CO022	CMS3	-1014.57	-14.2549	-1028.83	0.898714
05CO028	CMS3	-737.672	557.486	-180.185	0.837263
05CO029	CMS3	-637.787	952.383	314.596	0.795377
05CO039	CMS3	-959.909	385.812	-574.097	0.867463
05CO050	CMS3	-1174.78	54.8315	-1119.95	0.904499
05CO053	CMS3	-884.477	328.354	-556.123	0.866147
05CO054	CMS3	-1256.28	451.863	-804.416	0.883784
20CO007	CMS3	-637.642	557.646	-79.9956	0.829131
05CO002	CMS4	1397.38	865.599	2262.98	0.592074
05CO033	CMS4	1082.17	1782.78	2864.95	0.518647
06CO002	CMS4	675.128	664.514	1339.64	0.695536
11CO005	CMS4	608.613	878.886	1487.5	0.679779
11CO008	CMS4	776.609	715.233	1491.84	0.679312
11CO019	CMS4	881.786	686.488	1568.27	0.671036
11CO021	CMS4	1010.01	781.908	1791.92	0.646339
11CO030	CMS4	437.963	683.547	1121.51	0.718181
11CO033	CMS4	1000.37	1554.88	2555.25	0.556966
11CO037	CMS4	127.285	587.336	714.621	0.758437
11CO045	CMS4	554.044	641.002	1195.05	0.710628
11CO047	CMS4	351.446	264.333	615.779	0.767813
11CO048	CMS4	1203.67	1310.45	2514.12	0.56197
11CO058	CMS4	433.393	500.396	933.789	0.73708
11CO070	CMS4	930.627	1260.3	2190.93	0.600564
11CO077	CMS4	806.525	709.298	1515.82	0.676724
16CO003	CMS4	764.454	1158.53	1922.98	0.63154
20CO001	CMS4	1106.98	1051.34	2158.33	0.604383
20CO003	CMS4	979.819	2064.5	3044.32	0.495959
05CO020	NA	93.563	322.625	416.188	0.786251
05CO035	NA	214.767	203.973	418.741	0.786019
05CO037	NA	750.422	743.938	1494.36	0.67904
05CO045	NA	385.746	969.765	1355.51	0.69386
05CO049	NA	-279.759	776.455	496.696	0.778894
09CO018	NA	296.939	1329.08	1626.01	0.664728
11CO020	NA	61.6537	327.539	389.193	0.788693
11CO032	NA	-53.0436	872.348	819.305	0.748333
11CO044	NA	499.34	1236.74	1736.08	0.652571
11CO052	NA	668.214	1800	2468.22	0.56753
11CO057	NA	295.98	465.639	761.619	0.753922
11CO061	NA	794.57	1679.39	2473.96	0.566837
11CO062	NA	536.436	637.167	1173.6	0.712839
15CO002	NA	168.801	918.164	1086.96	0.7217
16CO011	NA	435.871	890.675	1326.55	0.696916

[truncated: 4 more sheets: TableS11, TableS12, TableS13, TableS14]
